# Supplementary material for: An In Silico Analysis of PCR-Based Monkeypox Virus Detection Assays: A Case Study for Ongoing Clinical Surveillance
Source: Viruses. 2023 Nov 27;15(12):2327. doi: 10.3390/v15122327 (PMC10747849; doi:10.3390/v15122327)
Supplement: Supplementary file 1 [file viruses-15-02327-s001.zip]

Archive with 2 entries (2 files):
- MPXV_PrimerAnlaysis_SupplementaryFigures.pdf
- MPXV_PrimerAnlaysis_SupplementaryTables.xlsx
