# Supplementary material for: An In Silico Analysis of PCR-Based Monkeypox Virus Detection Assays: A Case Study for Ongoing Clinical Surveillance
Source: Viruses. 2023 Nov 27;15(12):2327. doi: 10.3390/v15122327 (PMC10747849; doi:10.3390/v15122327)
Supplement: Supplementary file 1 [file viruses-15-02327-s001.zip › MPXV_PrimerAnlaysis_SupplementaryTables.xlsx]

## Sheet: TableInformation
Tables	Description
Supplementary Table 1	5,210 MPXV Genome Lineages Breakdown across Multiple Geological Locations
Supplementary Table 2	Perfect, partial, and mismatch categories for each of the primer sets breakdown across 30 lineages/clades
Supplementary Table 3	Inverted regions identified across NC_068336.1 MPXV genome
Supplementary Table 4	Inverted regions identified across NC_003310.1 MPXV genome
Supplementary Table 5	Low mappability regions across NC_068336.1 MPXV genome
Supplementary Table 6	Low mappability regions across NC_003310.1 MPXV genome
Supplementary Table 7	173 conserved regions identified based on the multiple genome alignments using NC_068831.1 as the reference. The genome start and stop location are based on the location in NC_068336.1

## Sheet: SupplementaryTable1
Supplementary Table 1. 5,210 MPXV Genome Lineages Breakdown across Multiple Geological locations
Lineage	Unknown Location	Japan	Nigeria	Israel	Singapore	United Kingdom	USA	Germany	Portugal	Switzerland	France	Slovenia	Italy	Netherlands	Belgium	Spain	Australia	Canada	Brazil	Finland	Ireland	Mexico	South Africa	Taiwan	Czech Republic	Austria	South Korea	Peru	Colombia	Egypt	India	Viet Nam	Slovakia	Zaire	Democratic Republic of the Congo	Sudan	Cote d'Ivoire	Cameroon	Gabon	Central African Republic	Total Number of Genomes per Lineage
A			44																																						44
A.1			10	1	2	6																																			19
A.1.1																1																									1
A.2			3													1																									4
A.2.1						1					1					1														1	1	2									7
A.2.2						1										1																									2
A.2.3								1								1																									2
A.3	1		5			2																																			8
B.1		1		1		104	373	392	4	17	22	6	3	27	42	1451	1	95	1	1	1			3		9		1	23				10								2588
B.1.1						11	145	18	1	2					4	76											1		1												259
B.1.2						43	75	4			1					409		1											3												536
B.1.3		5				23	26	8	1	1	15			4	3	193				1				6	1								1								288
B.1.4						8										21		38											1												68
B.1.5						5	33	10	2			2			1	38								1																	92
B.1.6						2										5												6	15												28
B.1.7						57	39	21		1				1	1	186		1				1	2																		310
B.1.8						4	40	3							6	90													6												149
B.1.9								41								8		1											1												51
B.1.10	1					3	7	1		2					5	31				1									75												126
B.1.11							1	1								153													20												175
B.1.12						3	2			1						148		4	1										1												160
B.1.13						2	3									48																									53
B.1.14							23	3		2	2					24																									54
B.1.15							3	1																					13												17
B.1.16						2																							25												27
B.1.17																62																									62
Clade: I	3																																	5	29	2		1	2	10	52
Clade: II			1																																						1
Clade: IIa	5									1			1			2																			1		16				26
Clade: IIb			1																																						1
* All empty cells are 0																																								Total	5210

## Sheet: SupplementaryTable2
Supplementary Table 2. Perfect, partial, and Mismatche category for each of the primer sets breakdown across 30 lineages/clades
Primer	Category	A	A.1	A.1.1	A.2	A.2.1	A.2.2	A.2.3	A.3	B.1	B.1.1	B.1.2	B.1.3	B.1.4	B.1.5	B.1.6	B.1.7	B.1.8	B.1.9	B.1.10	B.1.11	B.1.12	B.1.13	B.1.14	B.1.15	B.1.16	B.1.17	Clade: I	Clade: II	Clade: IIa	Clade: IIb	Summary Count	Percentage
A39R	Perfect Match	0	0	0	0	0	0	0	0	0	0	0	0	0	0	0	0	0	0	0	0	0	0	0	0	0	0	52	0	0	0	52	0.00998081
A39R	Partial Match	44	19	1	4	6	2	2	7	1989	234	440	245	55	80	27	238	127	23	118	146	123	36	48	17	24	52	0	1	26	1	4135	0.793666
A39R	Mismatch	0	0	0	0	1	0	0	1	599	25	96	43	13	12	1	72	22	28	8	29	37	17	6	0	3	10	0	0	0	0	1023	0.196353
B2R_R	Perfect Match	0	0	0	0	0	0	0	0	0	0	0	0	0	0	0	0	0	0	0	0	0	0	0	0	0	0	52	1	26	0	79	0.0151631
B2R_R	Partial Match	44	19	1	4	7	2	2	7	2521	255	514	282	64	91	27	298	145	51	124	167	156	51	53	17	25	59	0	0	0	1	4987	0.957198
B2R_R	Mismatch	0	0	0	0	0	0	0	1	67	4	22	6	4	1	1	12	4	0	2	8	4	2	1	0	2	3	0	0	0	0	144	0.0276392
ATI	Perfect Match	0	0	0	0	0	0	0	0	0	0	0	0	0	0	0	0	0	0	0	0	0	0	0	0	0	0	0	0	0	0	0	0
ATI	Partial Match	44	19	1	4	7	2	2	7	2581	258	532	286	67	92	28	309	148	51	125	175	159	53	54	17	27	62	52	1	26	1	5190	0.996161
ATI	Mismatch	0	0	0	0	0	0	0	1	7	1	4	2	1	0	0	1	1	0	1	0	1	0	0	0	0	0	0	0	0	0	20	0.00383877
HA	Perfect Match	43	19	1	4	7	2	2	7	2522	255	519	281	59	91	28	296	145	50	124	168	158	49	53	17	26	60	42	0	0	1	5029	0.965259
HA	Partial Match	0	0	0	0	0	0	0	0	0	0	0	0	0	0	0	0	0	0	0	0	0	0	0	0	0	0	2	1	26	0	29	0.00556622
HA	Mismatch	1	0	0	0	0	0	0	1	66	4	17	7	9	1	0	14	4	1	2	7	2	4	1	0	1	2	8	0	0	0	152	0.0291747
E9L	Perfect Match	43	19	1	4	7	2	2	7	2558	259	534	285	67	92	28	309	148	51	126	170	159	53	54	17	27	61	52	1	26	1	5163	0.990979
E9L	Partial Match	1	0	0	0	0	0	0	0	0	0	0	0	0	0	0	0	0	0	0	0	0	0	0	0	0	0	0	0	0	0	1	0.000191939
E9L	Mismatch	0	0	0	0	0	0	0	1	30	0	2	3	1	0	0	1	1	0	0	5	1	0	0	0	0	1	0	0	0	0	46	0.00882917
B6R	Perfect Match	0	0	0	0	0	0	0	0	0	0	0	0	0	0	0	0	0	0	0	0	0	0	0	0	0	0	52	0	0	0	52	0.00998081
B6R	Partial Match	44	19	1	4	5	2	2	7	2563	258	532	287	67	92	28	307	149	51	115	173	158	53	54	17	26	62	0	1	26	1	5104	0.979655
B6R	Mismatch	0	0	0	0	2	0	0	1	25	1	4	1	1	0	0	3	0	0	11	2	2	0	0	0	1	0	0	0	0	0	54	0.0103647
G2R_G	Perfect Match	0	0	0	0	0	0	0	0	0	0	0	0	0	0	0	0	0	0	0	0	0	0	0	0	0	0	52	0	0	0	52	0.00998081
G2R_G	Partial Match	43	16	1	4	6	2	2	6	2552	256	531	286	67	92	19	307	145	50	57	141	158	53	53	7	8	62	0	1	25	1	4951	0.950288
G2R_G	Mismatch	1	3	0	0	1	0	0	2	36	3	5	2	1	0	9	3	4	1	69	34	2	0	1	10	19	0	0	0	1	0	207	0.0397313
G2R_WA	Perfect Match	43	16	1	4	7	2	2	6	2562	256	533	288	67	92	23	307	148	50	89	142	159	53	53	9	10	62	0	1	26	1	5012	0.961996
G2R_WA	Partial Match	0	0	0	0	0	0	0	0	2	0	0	0	0	0	0	0	0	0	0	0	0	0	0	0	0	0	0	0	0	0	2	0.000383877
G2R_WA	Mismatch	1	3	0	0	0	0	0	2	24	3	3	0	1	0	5	3	1	1	37	33	1	0	1	8	17	0	52	0	0	0	196	0.03762
C3L	Perfect Match	0	0	0	0	0	0	0	0	0	0	0	0	0	0	0	0	0	0	0	0	0	0	0	0	0	0	51	0	0	0	51	0.00978887
C3L	Partial Match	0	0	0	0	0	0	0	0	0	0	0	0	0	0	0	0	0	0	0	0	0	0	0	0	0	0	0	0	0	0	0	0
C3L	Mismatch	44	19	1	4	7	2	2	8	2588	259	536	288	68	92	28	310	149	51	126	175	160	53	54	17	27	62	1	1	26	1	5159	0.990211
B7R	Perfect Match	0	0	0	0	0	0	0	0	0	0	0	0	0	0	0	0	0	0	0	0	0	0	0	0	0	0	51	1	26	0	78	0.0149712
B7R	Partial Match	44	19	1	4	7	2	2	8	2584	259	535	288	68	92	27	310	149	51	117	174	160	53	54	17	25	62	1	0	0	1	5114	0.981574
B7R	Mismatch	0	0	0	0	0	0	0	0	4	0	1	0	0	0	1	0	0	0	9	1	0	0	0	0	2	0	0	0	0	0	18	0.00345489
O2L	Perfect Match	0	0	0	0	0	0	0	0	0	0	0	0	0	0	0	0	0	0	0	0	0	0	0	0	0	0	52	0	0	0	52	0.00998081
O2L	Partial Match	43	19	1	4	7	2	2	7	2560	259	536	287	68	92	28	309	149	51	126	175	160	53	54	17	27	62	0	1	26	1	5126	0.983877
O2L	Mismatch	1	0	0	0	0	0	0	1	28	0	0	1	0	0	0	1	0	0	0	0	0	0	0	0	0	0	0	0	0	0	32	0.00614203
F3L_M	Perfect Match	44	19	1	4	7	2	2	7	2582	259	534	288	68	92	28	310	149	51	126	174	160	51	54	17	27	62	51	1	11	1	5182	0.994626
F3L_M	Partial Match	0	0	0	0	0	0	0	0	1	0	0	0	0	0	0	0	0	0	0	0	0	0	0	0	0	0	1	0	15	0	17	0.00326296
F3L_M	Mismatch	0	0	0	0	0	0	0	1	5	0	2	0	0	0	0	0	0	0	0	1	0	2	0	0	0	0	0	0	0	0	11	0.00211132
B2R_S	Perfect Match	0	0	0	0	0	0	0	0	0	0	0	0	0	0	0	0	0	0	0	0	0	0	0	0	0	0	0	0	0	0	0	0
B2R_S	Partial Match	43	19	1	4	7	2	2	7	2585	258	535	287	67	92	28	309	149	51	125	175	160	53	54	17	27	62	52	1	26	1	5199	0.997889
B2R_S	Mismatch	1	0	0	0	0	0	0	1	3	1	1	1	1	0	0	1	0	0	1	0	0	0	0	0	0	0	0	0	0	0	11	0.00211132
I7L	Perfect Match	44	19	0	3	7	2	2	7	0	0	0	0	0	0	0	0	0	0	0	0	0	0	0	0	0	0	51	1	26	1	163	0.031286
I7L	Partial Match	0	0	1	1	0	0	0	0	2570	259	535	288	68	92	27	309	149	50	112	173	160	53	54	13	26	62	1	0	0	0	5003	0.960269
I7L	Mismatch	0	0	0	0	0	0	0	1	18	0	1	0	0	0	1	1	0	1	14	2	0	0	0	4	1	0	0	0	0	0	44	0.0084453
F3L_K	Perfect Match	0	0	0	0	0	0	0	0	0	0	0	0	0	0	0	0	0	0	0	0	0	0	0	0	0	0	51	0	0	0	51	0.00978887
F3L_K	Partial Match	44	19	1	4	7	2	2	7	2582	259	534	288	67	92	28	310	149	51	126	174	160	51	54	17	27	62	1	1	26	1	5146	0.987716
F3L_K	Mismatch	0	0	0	0	0	0	0	1	6	0	2	0	1	0	0	0	0	0	0	1	0	2	0	0	0	0	0	0	0	0	13	0.0024952
N3R	Perfect Match	0	0	0	0	0	0	0	0	0	0	0	0	0	0	0	0	0	0	0	0	0	0	0	0	0	0	45	1	26	0	72	0.0138196
N3R	Partial Match	42	19	1	4	6	2	2	6	2377	212	508	273	65	77	25	289	129	49	109	160	156	51	42	11	17	62	0	0	0	1	4695	0.901152
N3R	Mismatch	2	0	0	0	1	0	0	2	211	47	28	15	3	15	3	21	20	2	17	15	4	2	12	6	10	0	7	0	0	0	443	0.0850288
OPX	Perfect Match	0	0	0	0	0	0	0	0	0	0	0	0	0	0	0	0	0	0	0	0	0	0	0	0	0	0	0	0	0	0	0	0
OPX	Partial Match	44	19	1	4	7	2	2	7	2580	259	536	288	67	92	28	310	149	51	126	174	159	53	53	17	27	62	52	1	25	1	5196	0.997313
OPX	Mismatch	0	0	0	0	0	0	0	1	8	0	0	0	1	0	0	0	0	0	0	1	1	0	1	0	0	0	0	0	1	0	14	0.00268714
A4L	Perfect Match	0	0	0	0	0	0	0	0	0	0	0	0	0	0	0	0	0	0	0	0	0	0	0	0	0	0	0	0	0	0	0	0
A4L	Partial Match	44	19	1	4	7	2	2	7	2578	258	533	287	68	92	27	309	148	50	121	173	159	53	54	14	26	62	52	1	26	1	5178	0.993858
A4L	Mismatch	0	0	0	0	0	0	0	1	10	1	3	1	0	0	1	1	1	1	5	2	1	0	0	3	1	0	0	0	0	0	32	0.00614203
Total Genome Per Lineage		44	19	1	4	7	2	2	8	2588	259	536	288	68	92	28	310	149	51	126	175	160	53	54	17	27	62	52	1	26	1
Total Genome Evaluated		5210
* All cells with "-" are 0

## Sheet: SupplementaryTable3
Supplementary Table 3. Inverted regions identified across NC_068336.1 MPXV genome
Full Length	Length	Spacer	NMismatch	Position	ΔG(cf) - ΔG(lin)	Palindrome
26	8	10	1	9	15.53	ATTTTATT TAGTGTCTAG AAAAAAAT
21	6	9	1	10	14.53	TTTTAT TTAGTGTCT AGAAAA
23	7	9	1	11	14.53	TTTATTT AGTGTCTAG AAAAAAA
14	6	2	1	41	9.45	CCCACG AC CGTAGG
19	6	7	1	126	13.55	CCTATC GAAGAGA GAAAGG
20	6	8	1	138	14.63	AGAAAG GATAAAAA CTTTTT
13	6	1	0	146	2.73	TAAAAA C TTTTTA
14	6	2	1	226	6.32	AAGATA TT TTTCTT
16	6	4	1	233	9.78	TTTTCT TAGT ACAAAA
14	7	0	1	253	6.99	ATGTTTT AAAATAT
17	6	5	1	363	10.21	ATTTAT ATTCC AAAAAT
21	8	5	1	364	10.45	TTTATATT CCAAA AATATTAA
15	6	3	1	366	8.75	TATATT CCA AAAATA
24	7	10	1	378	16.05	ATATTAA CTATATACGT TTATTAT
19	6	7	1	380	11.55	ATTAAC TATATAC GTTTAT
12	6	0	1	387	7.58	ATATAC GTTTAT
24	7	10	1	391	14.48	ACGTTTA TTATATGATG TTAACGT
21	7	7	1	416	12	TAAATTA TAAACAT TATTTTA
18	7	4	1	417	8.64	AAATTAT AAAC ATTATTT
22	8	6	1	419	11.57	ATTATAAA CATTAT TTTATGAT
15	6	3	1	427	7.91	CATTAT TTT ATGATG
12	6	0	1	453	7.83	CAACCT AGATTG
12	6	0	1	491	8.13	AGAATA TATTGT
14	6	2	1	510	6.35	TATCGT TT ACGAAA
16	6	4	1	581	9.18	AGAATA AAAA TATTTT
18	9	0	1	583	6.1	AATAAAAAT ATTTTTTTT
17	7	3	1	583	6.8	AATAAAA ATA TTTTTTT
14	7	0	1	586	6.4	AAAAATA TTTTTTT
19	6	7	1	637	14.18	ATACGA ATAGTGA TCATAT
17	6	5	1	657	10.01	GTATCA CATAT TGAAAC
19	7	5	1	683	12.05	AAGTAAC GAGAG GTAACTT
12	6	0	1	727	9.93	GTTTTG CAAACC
24	7	10	1	734	17.46	AAACCGG AATATAGTGC CCGGTCT
16	7	2	1	781	8.07	TGAATCG TT CGATTAA
22	7	8	1	801	15.83	ACTCATC CATTTTCA GATGAAT
18	6	6	1	805	12.89	ATCCAT TTTCAG ATGAAT
20	6	8	1	806	15.55	TCCATT TTCAGATG AATAGA
14	6	2	1	810	6.94	TTTTCA GA TGAATA
20	8	4	1	818	9.35	TGAATAGA GTTA TCGATTCA
26	9	8	1	861	14.65	AATCGATGA GTGAAGTA TCATCGGTT
21	6	9	1	879	20.91	CATCGG TTGCACCTT CAGATG
14	6	2	1	887	8.64	GCACCT TC AGATGC
18	7	4	1	897	13.86	ATGCCGA TCCG TCGACAT
19	8	3	1	992	7.93	TTGACACA TTT TGTATCAA
26	8	10	1	1005	19.76	TATCAACG ATCGTTGAAC CGATGATA
14	7	0	0	1007	2.93	TCAACGA TCGTTGA
14	6	2	1	1013	9.78	ATCGTT GA ACCGAT
18	7	4	1	1040	9.48	CTCACTT TCTT ATGTGAG
23	7	9	0	1063	12.19	AGACCCA AGTACTGGA TGGGTCT
15	7	1	1	1112	8.05	CTACATC T GATGTCG
16	8	0	1	1120	8	GATGTCGA TAGACATC
20	6	8	1	1127	14.39	ATAGAC ATCTCACA GTCTTT
13	6	1	1	1136	7.92	TCACAG T CTTTGA
12	6	0	1	1143	5.82	CTTTGA TCATAG
18	7	4	1	1166	12.95	TCACGCG TGAT CGCGGGA
24	7	10	1	1179	18.6	CGGGAGA GTCCTTACCT TGTCCCG
24	8	8	1	1195	21.84	TTGTCCCG GTGACACG CTGGACAA
13	6	1	1	1196	10.89	TGTCCC G GTGACA
20	8	4	1	1379	14.33	TCTGTAAC TTCC GTTACGGA
15	6	3	1	1400	8.22	TGACAA ATC TTATCA
20	7	6	1	1401	12.62	GACAAAT CTTATC ATTGGTC
26	8	10	1	1481	20.36	TCTTCTTC AGTACACGAG GATGAAGA
21	6	9	1	1524	22.09	GCATAG CAGCTGCCA CTAGGC
12	6	0	1	1527	9.35	TAGCAG CTGCCA
12	6	0	0	1559	2.93	ACAATA TATTGT
19	7	5	1	1614	10.82	TTTCTTA CCATA TAATAAA
21	7	7	1	1623	11.1	ATATAAT AAATTAG AATATAT
14	6	2	1	1624	6.34	TATAAT AA ATTAGA
18	8	2	1	1627	6.34	AATAAATT AG AATATATT
17	6	5	1	1630	9.4	AAATTA GAATA TATTTT
24	9	6	1	1630	10.39	AAATTAGAA TATATT TTCTACTTT
12	6	0	1	1635	7.24	AGAATA TATTTT
25	8	9	1	1641	15.59	TATTTTCT ACTTTTACG AGAAATTA
18	6	6	1	1648	13.41	TACTTT TACGAG AAATTA
22	6	10	1	1658	14.15	AGAAAT TAATTATTGT ATTTAT
20	7	6	1	1661	10.09	AATTAAT TATTGT ATTTATT
15	6	3	1	1664	8.53	TAATTA TTG TATTTA
19	6	7	1	1665	11.09	AATTAT TGTATTT ATTATT
22	7	8	1	1675	12.66	TTTATTA TTTATAGG TAAAAAA
18	7	4	1	1679	9.2	TTATTTA TAGG TAAAAAA
14	6	2	1	1682	7.74	TTTATA GG TAAAAA
21	6	9	1	1753	20.06	ACTAGC GGGCATATG GCTATT
24	8	8	1	1793	13.53	ATATGATA AGAGATTG TATCATTT
15	6	3	1	1828	9.36	AGTATT GGT ATTACT
12	6	0	0	1839	2.35	TACTAT ATAGTA
15	7	1	1	1841	6.51	CTATATA G TATGTAG
23	7	9	1	1849	20.87	TATGTAG ATGTCGACG CTAGATA
19	6	7	1	1857	16.26	TGTCGA CGCTAGA TAGACA
17	8	1	1	1908	7.83	GCATGATA G TATCATTC
20	6	8	1	1971	15.14	TAATCT CGAAATTC AGAGTA
12	6	0	1	1972	8.71	AATCTC GAAATT
21	7	7	1	1982	13.14	TTCAGAG TACATAT CTTTGAA
20	6	8	1	2067	17.39	AGTATT CTGCACGA AAGACT
21	8	5	1	2080	12.51	AAAGACTG GATCA CAATCTTT
17	7	3	1	2089	8.82	ATCACAA TCT TTATGAT
13	6	1	1	2094	6.49	AATCTT T ATGATT
20	6	8	1	2176	18.04	TGTGTC GTTGACTG GATACA
20	6	8	1	2188	13.8	TGGATA CAGGTTAA TTTCCA
13	6	1	1	2281	10.04	TGTTCC G GGACCA
16	6	4	1	2284	14.37	TCCGGG ACCA CACGGA
22	6	10	0	2296	14.57	CGGAGA ACAGATGACG TCTCCG
17	8	1	1	2309	8.89	ACGTCTCC G GTAGACGT
16	8	0	1	2324	9.61	GTGTATCC GGATACTC
17	7	3	1	2328	8.75	ATCCGGA TAC TCCGTAT
15	6	3	0	2332	5.98	GGATAC TCC GTATCC
15	6	3	1	2359	7.35	TGTTTT AGA AATACA
21	7	7	1	2362	14.01	TTTAGAA ATACATG TTCTACA
22	7	8	1	2424	13.53	ATTCACA GATTCTAT TGTGAGT
22	6	10	1	2437	20.2	ATTGTG AGTCGTGTTA CACGAT
13	6	1	0	2445	1.9	TCGTGT T ACACGA
12	6	0	1	2452	9.94	ACACGA TCGCGT
19	6	7	1	2588	17.31	CTGGAA GCGTAAG TTCCCG
19	6	7	1	2628	15.71	GATTAC GGCTTCT GTATTC
24	7	10	1	2707	17.61	TATACAT GAGAGAAACA ATATATA
18	6	6	1	2723	12.58	AATATA TACGAG TATAAT
15	7	1	1	2749	5.91	CATGATT T AATAATG
15	6	3	1	2755	9.09	TTAATA ATG TAGTAA
16	6	4	1	2805	8.37	AATCAT ATAG ATTATT
17	7	3	1	2815	7.34	ATTATTT TTT AAATATT
13	6	1	1	2818	5.04	ATTTTT T AAATAT
14	6	2	1	2839	8.62	TATCAT GG ATAATA
18	6	6	1	2913	14.17	GATATT GCGCAT AATTTC
16	6	4	1	2926	14.68	ATTTCC GGAG GCAAAT
22	10	2	1	2943	7.78	CGATAGTCTA GA TTGACTATCG
12	6	0	1	2958	9.57	ACTATC GATGGT
17	6	5	1	2972	9.66	ACTCTA ATTTA TTGAGT
12	6	0	1	3016	9.6	TCCATC GATAGA
12	6	0	1	3018	8.29	CATCGA TAGATG
21	6	9	1	3128	15.16	ATACCG TATACAAGT CGGTGT
14	7	0	0	3151	4.11	GAGATTC GAATCTC
14	6	2	1	3161	9.19	TCTCTT TG AGGAGA
13	6	1	1	3195	9.81	TTCGAT G ATGGAA
13	6	1	1	3201	6.43	GATGGA A TCTATC
25	8	9	1	3206	15.58	AATCTATC TTATCGAAT GATATATT
16	6	4	1	3221	7.5	ATGATA TATT TTTCAT
17	6	5	1	3224	9.91	ATATAT TTTTC ATAAAT
15	7	1	1	3227	5.91	TATTTTT C ATAAATA
19	6	7	1	3246	14.63	TTTATA GTCCTCG TTTAAA
20	8	4	1	3303	13.91	TAATAGGC AGTA GGCTATTA
22	7	8	1	3342	17.48	GTCGTAG GGAGAGAA CTCCGAC
13	6	1	1	3377	7.23	ACGATT T AATCAT
15	7	1	1	3417	7.07	GATAATG T CATTAAC
16	8	0	1	3421	8.9	ATGTCATT AACGACAT
19	8	3	1	3514	10.97	TCGTATCC GAT GTATACGA
16	6	4	1	3541	10.13	GCAACA TTGT TATTGC
23	7	9	1	3599	16.82	ATTCGTC TTTCTGAAT GTCGAAT
19	7	5	1	3618	10.53	GAATCTA TCTAG TAGATAC
13	6	1	0	3623	2.46	TATCTA G TAGATA
16	6	4	1	3631	10.78	AGATAC CGTA GTATAT
24	7	10	1	3643	20.48	ATATTGA GAGAGCGACT TCCATAT
21	6	9	1	3673	14.86	TTATGT TTTATGAAT AGATAA
20	6	8	1	3693	16.38	AAGTAG ATGTTGTC CTTCTT
17	6	5	1	3803	13.64	TGATGG GTGTA CAATCA
14	6	2	1	3813	8.11	ACAATC AA GATTAT
20	6	8	1	3844	15.37	GCTCCT CGAGATAA AAGAGC
23	7	9	1	3868	18.13	ACCACAC GAGGACTAT GTTTGGT
15	6	3	1	3923	8.44	TTCCGA TTT TCGTAA
22	7	8	1	3958	17.88	TGATCTA TTATCGCG TAGATGA
20	6	8	1	3974	17.25	AGATGA ATCGCTTC TCAGCT
15	6	3	1	4029	13.1	GCTTTC GTG GAACGC
16	6	4	1	4079	13.34	GTCCAT CCTC ATCGAC
19	6	7	1	4085	16.53	CCTCAT CGACGCA ATTAGG
13	6	1	1	4101	8.19	AGGGTC A GATCCT
15	6	3	1	4162	7.62	TTATAT CTA AGATAA
16	6	4	1	4185	12.24	TAGATC GGAT GATTTA
20	8	4	1	4192	8.61	GATGATTT ACTA AAGTCATC
19	7	5	1	4228	10.78	ATATCAA AGATC TTGTTAT
12	6	0	1	4244	9.16	TATCGA TTGATA
19	7	5	1	4248	11.97	GATTGAT AGTGA ATGAATC
17	6	5	1	4279	10.51	AGAGGA ATATG TCCTTT
19	6	7	1	4295	14.7	TTTTAT CCTTGCT ATCAAA
22	7	8	0	4314	14.76	GTTACGC ATGCCGTG GCGTAAC
15	7	1	1	4339	6.8	ATCTTTA A TACAGAT
20	9	2	1	4342	8.35	TTTAATACA GA TGGATTAAA
24	7	10	1	4351	17.38	GATGGAT TAAATCGTGT ATTCATC
20	6	8	1	4355	14.57	GATTAA ATCGTGTA TTCATC
22	7	8	0	4429	8.66	TGTTTAA TAACTAAT TTAAACA
17	6	5	1	4431	9.05	TTTAAT AACTA ATTTAA
22	6	10	1	4451	16.47	GATGAG ATGATATATC CACATC
16	6	4	1	4458	9.81	TGATAT ATCC ACATCA
15	6	3	1	4553	11.29	GTACGT ACC ACATAC
12	6	0	0	4569	2.95	ATCGTT AACGAT
23	7	9	1	4612	13.05	ATAATGA TTTACTTTT TCATAAT
24	7	10	1	4613	16.09	TAATGAT TTACTTTTTC ATAATTA
23	7	9	0	4623	9.69	CTTTTTC ATAATTAGA GAAAAAG
19	6	7	1	4624	11.97	TTTTTC ATAATTA GAGAAA
23	7	9	1	4683	17.13	TAACTTA TGACTTAAC TAACTTA
20	6	8	1	4694	14.98	TTAACT AACTTATG ACTTAA
23	7	9	1	4699	17.13	TAACTTA TGACTTAAC TAACTTA
20	6	8	1	4710	14.98	TTAACT AACTTATG ACTTAA
23	7	9	1	4715	17.13	TAACTTA TGACTTAAC TAACTTA
20	6	8	1	4726	14.98	TTAACT AACTTATG ACTTAA
23	7	9	1	4731	17.13	TAACTTA TGACTTAAC TAACTTA
20	6	8	1	4742	14.98	TTAACT AACTTATG ACTTAA
23	7	9	1	4747	17.13	TAACTTA TGACTTAAC TAACTTA
20	6	8	1	4758	14.98	TTAACT AACTTATG ACTTAA
23	7	9	1	4763	17.13	TAACTTA TGACTTAAC TAACTTA
20	6	8	1	4774	14.98	TTAACT AACTTATG ACTTAA
23	7	9	1	4779	17.13	TAACTTA TGACTTAAC TAACTTA
16	6	4	1	4801	9.2	ATGACT ATTA ACTCAT
14	6	2	1	4814	8.92	CATTTC AA GAAAGG
25	8	9	1	4863	17.02	CAATTAGA TCCCTAATT TCTAATGG
16	6	4	0	4864	7.14	AATTAG ATCC CTAATT
17	6	5	1	4876	11.65	AATTTC TAATG GAAGTT
14	6	2	1	4932	6.91	TCTCAT CT ATTAGA
19	7	5	1	4966	14.03	AGTGACC TGCTC GGTTACT
19	6	7	1	4998	14.22	TGAATC CTTTAGT GATACA
15	7	1	1	5010	6.77	TGATACA C TGTGTCA
19	7	5	1	5022	12.52	TCAAAAC TGGAT GTTTAGA
13	6	1	1	5078	5.64	TCTCTA T TATAGA
18	7	4	1	5096	10.63	TCATACA TGGT TGTATTA
21	6	9	1	5098	15.99	ATACAT GGTTGTATT ATGAAT
14	6	2	1	5146	7.8	TTGTTT AC AATCAA
14	6	2	1	5151	7.81	TACAAT CA ATTATA
19	7	5	1	5164	11.37	ATAATCA AAGAG TGATGAT
21	6	9	1	5175	17.47	GTGATG ATGCATACA CATTAC
14	6	2	1	5188	7.8	CACATT AC AAAGTG
21	6	9	1	5189	17.15	ACATTA CAAAGTGAA TAATCT
18	8	2	1	5226	9.42	TGATACAG AG CTTTATCA
17	7	3	1	5295	10.77	TAGACAA TGG TTCTCTA
12	6	0	1	5312	8.61	AGCAAT ATTTCT
15	6	3	0	5315	3.86	AATATT TCT AATATT
17	6	5	1	5350	15.74	GGCGAT GACAG ATCCCC
14	6	2	1	5377	9.71	CACGTC AA GACATG
12	6	0	1	5388	7.5	ATGTAT ATCCAT
21	6	9	0	5452	12.77	ATCTAT ATAACCTGC ATAGAT
21	7	7	1	5454	15.07	CTATATA ACCTGCA TAGATAG
13	6	1	1	5484	9.25	GCAAGG T CCTTCC
15	7	1	1	5516	6.19	ATATCTT C AATATAT
22	6	10	1	5526	19.19	TATATG GGATACAAAG CTTATA
21	6	9	1	5535	15.62	TACAAA GCTTATAAA TTTCTA
14	7	0	1	5543	6.68	TTATAAA TTTCTAA
21	6	9	1	5563	17.39	GGGTTC ATCTACAAG GAATCC
19	7	5	1	5572	12.16	TACAAGG AATCC CCTAGTA
14	6	2	1	5603	6.62	TTATAT AG ATCTAA
19	6	7	1	5684	15.55	CATATT CCCCTAA AATAGG
18	6	6	0	5738	7.5	TGATCT ACCATA AGATCA
21	6	9	1	5766	15.74	TTTCTA CATATGCAT TAGATA
14	6	2	1	5796	8.87	GTAAGA GA TCTTGC
14	6	2	0	5812	3.46	AGAATT AC AATTCT
24	7	10	1	5812	15.28	AGAATTA CAATTCTTAA TAATTAT
14	7	0	1	5820	6.38	AATTCTT AATAATT
19	6	7	1	5828	11.4	ATAATT ATAGAGA AAATAT
22	6	10	1	5833	15.49	TATAGA GAAAATATCT TCCATA
12	6	0	1	5839	6.62	GAAAAT ATCTTC
19	6	7	1	5841	12.79	AAATAT CTTCCAT ATAATT
21	6	9	1	5874	12.84	CAGATA TAATATCTT TATATG
13	6	1	0	5875	1.56	AGATAT A ATATCT
21	8	5	1	5875	10.81	AGATATAA TATCT TTATATGT
26	8	10	1	5877	14.73	ATATAATA TCTTTATATG TAATATAT
21	7	7	1	5882	11.13	ATATCTT TATATGT AATATAT
13	6	1	1	5890	5.93	ATATGT A ATATAT
21	8	5	1	5908	10.2	CAGTCTAT CTACT ATATACTG
13	6	1	1	5913	6.47	TATCTA C TATATA
22	6	10	1	5917	16.46	TACTAT ATACTGATCA ATATTA
14	7	0	1	5923	7.25	ATACTGA TCAATAT
22	7	8	1	5943	12.62	TATGAAT CCTAAAAT AATCATA
17	6	5	1	6001	9.65	AAATCT ATCAA ATATTT
22	6	10	1	6029	16.96	ACTGGT TCTAGAACAT AACAGT
17	6	5	1	6064	9.36	ATGTTT TTTAT AATCAT
22	6	10	1	6073	16.39	ATAATC ATCTACCAAA GATAAT
19	7	5	1	6076	11.37	ATCATCT ACCAA AGATAAT
21	6	9	1	6093	17.73	ATGACC AAAGATCGA GGTCGT
16	6	4	1	6125	14.2	TCATCG ACAG CCATGA
24	7	10	1	6135	19.37	CCATGAA ATCTACCGAC TCCATGG
20	6	8	1	6148	19.37	CGACTC CATGGTGC GAATCG
13	6	1	0	6158	1.59	GTGCGA A TCGCAC
17	6	5	1	6240	9.7	ACAAAA ATATA TTTTTT
12	6	0	1	6242	6.1	AAAAAT ATATTT
14	7	0	0	6242	2.94	AAAAATA TATTTTT
14	7	0	1	6243	6.1	AAAATAT ATTTTTT
19	6	7	1	6246	13.21	ATATAT TTTTTCG ATATCT
12	6	0	1	6255	7.37	TTCGAT ATCTAA
12	6	0	1	6263	5.81	CTAAGT ACTAAG
12	6	0	1	6342	8.34	TTCGCT ATCGAA
23	7	9	1	6380	16.52	TAATTAA CCAACTGTT TTTATTA
19	6	7	1	6443	11.43	ATATTA TTATCAT TATTAT
22	6	10	1	6444	13.86	TATTAT TATCATTATT ATCATA
19	6	7	1	6447	11.4	TATTAT CATTATT ATCATA
16	6	4	1	6450	8.94	TATCAT TATT ATCATA
20	6	8	1	6455	13.27	TTATTA TCATAGTC TATTAA
13	6	1	1	6461	6.75	TCATAG T CTATTA
20	6	8	1	6495	14.75	TAACAA CATTCTCA TTATTA
15	7	1	1	6505	5.63	CTCATTA T TAATTAG
17	6	5	0	6559	6.77	TCAATA CTATC TATTGA
13	6	1	0	6586	3.03	TTTAAG A CTTAAA
13	6	1	1	6626	6.17	AGTAGT A ACTTCT
22	6	10	1	6638	16.15	TAATAA AGACTTGATA TCATTA
13	6	1	1	6640	7.36	ATAAAG A CTTGAT
21	7	7	1	6640	12.85	ATAAAGA CTTGATA TCATTAT
15	7	1	1	6651	6.48	ATATCAT T ATCATAT
14	6	2	1	6659	7.53	ATCATA TG TTTGAT
22	8	6	1	6719	12.11	AGACAATA TCATAG TATTTTCT
18	7	4	1	6753	9.19	ATTATTT TTTT AAATACT
18	6	6	1	6774	15.08	CCTCAC AATTCC GTGATG
13	6	1	1	6826	6.8	ATGTAT C ATATAT
14	7	0	1	6829	6.97	TATCATA TATAATA
15	7	1	0	6906	1.59	TGTATAT A ATATACA
13	6	1	1	6908	6.24	TATATA A TATACA
20	6	8	1	6942	13.52	TATTTT CTAATACC ATAATA
21	6	9	1	6944	13.98	TTTTCT AATACCATA ATAAAA
21	6	9	1	6945	14.82	TTTCTA ATACCATAA TAAAAA
24	7	10	1	6954	16.11	CCATAAT AAAAATTATC ATTATTG
17	7	3	1	6956	7.91	ATAATAA AAA TTATCAT
16	6	4	1	6961	8.37	AAAAAT TATC ATTATT
13	6	1	1	6964	5.61	AATTAT C ATTATT
19	6	7	1	6982	17.53	TGGTAG TTCTGCC CTATCA
14	6	2	1	7035	8.06	TTCTAA AA TTACAA
19	6	7	1	7094	13.29	ACAGTA TATACGT TATTGT
14	6	2	1	7138	8.04	ATACAT CT ATCTAT
12	6	0	1	7165	10.11	ATGTTC GAGCAT
19	6	7	1	7271	15.77	GTTTAT CGTTTAC ATAAGC
21	6	9	1	7277	15.1	CGTTTA CATAAGCAA TTAACG
13	6	1	1	7292	9.98	TTAACG G CTTTAA
18	6	6	1	7320	12.66	ATAATA TACCTC TGTTAT
15	6	3	1	7324	10.74	TATACC TCT GTTATA
12	6	0	1	7334	7.58	TTATAC GTTTAA
16	6	4	1	7370	9.53	ATATCA ATTG TGATTT
17	6	5	1	7376	11.96	ATTGTG ATTTA CACCAT
12	6	0	1	7409	9.31	TGTAAC GTTAGA
13	6	1	0	7416	1.86	TTAGAA A TTCTAA
15	6	3	1	7441	10.31	TATTAC AGC GTAAAA
22	6	10	1	7452	15.02	AAAACA CATTCAATAT TGTATT
20	6	8	1	7454	13.02	AACACA TTCAATAT TGTATT
14	7	0	1	7459	6.66	ATTCAAT ATTGTAT
21	6	9	1	7485	15.2	ATTATT TACACAATT AACAAT
16	6	4	1	7486	10.14	TTATTT ACAC AATTAA
16	7	2	1	7499	7.83	TAACAAT GT ATTATTA
21	6	9	1	7503	13.71	AATGTA TTATTAGTT TATATT
20	7	6	1	7506	10.37	GTATTAT TAGTTT ATATTAC
32	11	10	1	7507	15.3	TATTATTAGTT TATATTACTG AATTAATAATA
27	11	5	1	7516	10.82	TTTATATTACT GAATT AATAATATAAA
16	7	2	1	7520	8.36	TATTACT GA ATTAATA
13	6	1	1	7530	5.04	TTAATA A TATAAA
15	6	3	1	7540	10.41	AAAATT CCC AATCTT
21	7	7	1	7550	13.1	ATCTTGT CATAAAC ACAAAAT
13	6	1	1	7590	7.38	AATATC T GATGTT
13	6	1	1	7615	5.04	TATGAT A ATCAGA
13	6	1	1	7619	6.78	ATAATC A GATCAT
14	6	2	1	7620	8.08	TAATCA GA TCATTA
21	7	7	1	7629	17.18	CATTAGC CGATAGT GGTAATG
20	6	8	0	7636	12.3	CGATAG TGGTAATG CTATCG
19	6	7	1	7689	15.29	CAGATA TTCCAGC TATCAG
21	6	9	1	7692	16.78	ATATTC CAGCTATCA GATTAT
13	6	1	1	7767	7.91	ATATCG A CGGTAT
22	6	10	1	7769	19.05	ATCGAC GGTATGTATT GTAGAT
14	6	2	1	7801	7.44	TTATAC AG GTATTA
16	6	4	1	7813	12.32	TAGATG TCAG CATGTA
16	6	4	1	7827	8.65	TAGTAT TAGT AGACTA
19	6	7	1	7976	13.71	ATACAA GATATGG TTGTGT
23	7	9	1	7980	17.39	AAGATAT GGTTGTGTT ATATTTT
21	6	9	1	7980	17.15	AAGATA TGGTTGTGT TATATT
19	7	5	1	7992	10.77	TGTTATA TTTTT TATAAAA
17	6	5	1	7994	9.04	TTATAT TTTTT ATAAAA
15	6	3	1	7998	6.8	ATTTTT TAT AAAATT
14	7	0	1	7998	6.1	ATTTTTT ATAAAAT
19	8	3	1	8003	8.21	TTATAAAA TTT TTTTATGA
15	7	1	1	8004	5.34	TATAAAA T TTTTTTA
12	6	0	1	8005	6.4	ATAAAA TTTTTT
28	9	10	1	8010	16.43	ATTTTTTTA TGAGTATTTT TACAAAAAT
24	7	10	1	8013	15.59	TTTTTAT GAGTATTTTT ACAAAAA
22	6	10	1	8015	14.69	TTTATG AGTATTTTTA CAAAAA
14	6	2	0	8024	3.48	ATTTTT AC AAAAAT
26	8	10	1	8025	14.14	TTTTTACA AAAATGTATA TGTATAAA
16	6	4	1	8027	8.33	TTTACA AAAA TGTATA
14	6	2	1	8037	8.66	TGTATA TG TATAAA
21	6	9	1	8038	13.4	GTATAT GTATAAAAA AAATAC
17	7	3	1	8061	10.93	AGTATAC GAT GTATCCT
28	9	10	1	8078	15.04	GTATTATTT GTATTTATCT AAACAATAC
18	6	6	1	8085	9.79	TTGTAT TTATCT AAACAA
14	6	2	1	8088	7.52	TATTTA TC TAAACA
17	8	1	1	8123	6.78	ATACAAAA A TTTTTTAT
15	7	1	1	8125	6.24	ACAAAAA T TTTTTAT
20	6	8	1	8134	13.76	TTTTAT TTCAGCAT ATTAAA
26	8	10	1	8134	16.38	TTTTATTT CAGCATATTA AAGTAAAA
19	6	7	1	8135	13.36	TTTATT TCAGCAT ATTAAA
15	6	3	1	8146	7.9	ATATTA AAG TAAAAT
21	7	7	1	8151	13.31	AAAGTAA AATCTAG TTACCTT
21	6	9	1	8180	21.19	ATACAG TGGGTGGTT CCGTAT
17	6	5	1	8188	13.2	GGTGGT TCCGT ATCACC
17	8	1	1	8221	7.88	TCGAATAC A GTATCCGA
13	6	1	1	8256	6.77	TACTAG T CTAGAA
16	6	4	1	8264	10.37	TAGAAA GAAA TTTGTA
15	6	3	1	8284	10.84	TCCTCT GTG ACAGGA
21	6	9	1	8341	16.75	ATGCTA TATTCCTGT TATCAT
23	7	9	1	8355	13.69	TTATCAT CATTAGTTA ATGAAAA
14	6	2	0	8361	3.74	TCATTA GT TAATGA
17	6	5	1	8364	10.53	TTAGTT AATGA AAATAA
17	7	3	1	8366	8.8	AGTTAAT GAA AATAACT
15	6	3	1	8445	7.33	CGTTTA TCT TTAACG
17	6	5	1	8449	12.68	TATCTT TAACG AACATA
14	6	2	1	8462	8.33	CATATA CC TAGATG
13	6	1	1	8476	6.2	GTTATT T ACTAAC
20	7	6	1	8496	12.12	TTTTCAA GATCTA TTGACAA
22	6	10	1	8506	17.26	CTATTG ACAATAACTC CTATAG
17	6	5	1	8512	11.87	ACAATA ACTCC TATAGT
18	9	0	0	8556	2.65	TATTGTTAT ATAACAATA
21	7	7	1	8560	12.31	GTTATAT AACAATA ACATAAC
13	6	1	1	8623	6.46	TGAATA G TAGTCA
22	7	8	1	8626	15	ATAGTAG TCATTGAT CTATTAT
13	6	1	1	8677	5.93	CTTTGA T TTAAAG
18	9	0	1	8685	7.82	TAAAGTCTA TAGTCTTTA
19	8	3	1	8745	7.32	GGCATAAT TTT ATTCTGCC
14	6	2	1	8746	8.57	GCATAA TT TTATTC
16	6	4	1	8756	13.38	ATTCTG CCTC CACAAT
22	6	10	1	8791	15.88	ACTAGA CAATATTCCA TATAGT
17	7	3	1	8796	9.31	ACAATAT TCC ATATAGT
15	6	3	1	8872	8.47	TCATAA AAG TTATTA
16	7	2	1	8873	6.9	CATAAAA GT TATTATG
21	6	9	1	8885	14.93	TATGTT ATAGATGTC AACACA
16	6	4	1	8910	8.33	ACATTT TTTT AATTGT
26	12	2	1	8939	6.04	TTCTGATATTTT CT ATAATATCAGAA
19	6	7	1	8974	14.24	ATAGGA AGTTGTA TACTAT
13	6	1	1	9042	6.78	AATCAA A TTCATT
21	10	1	1	9052	6.76	ATTATTAAAC A GTTTAATAGT
23	10	3	1	9143	8.49	CTTTATTATA TTT TATAATAATG
16	6	4	1	9145	7.5	TTATTA TATT TTATAA
12	6	0	1	9151	6.1	TATTTT ATAATA
13	6	1	1	9159	7.1	AATAAT G ATTGTT
16	7	2	1	9183	7.5	TAGTATA GA TATATTA
25	8	9	1	9194	15.34	TATTATTA GAGGAGGTA TAATTATA
20	6	8	1	9281	12.97	TACATT CTTATAAC ATTGTA
14	6	2	1	9288	8.13	TTATAA CA TTGTAA
13	6	1	1	9290	5.03	ATAACA T TGTAAT
23	8	7	1	9295	14.46	ATTGTAAT CAAAAGA ATTGCAAT
23	7	9	0	9301	12.5	ATCAAAA GAATTGCAA TTTTGAT
14	7	0	1	9307	8.5	AGAATTG CAATTTT
20	6	8	1	9329	16.41	ACAACT GTCAATGG AATTGT
17	6	5	1	9340	11.1	TGGAAT TGTAT ATTACA
22	6	10	1	9341	16.46	GGAATT GTATATTACA AATTAC
17	7	3	1	9343	7.11	AATTGTA TAT TACAAAT
25	8	9	1	9362	17.17	CGGTATGT TGTAACAAC AAATACCG
17	8	1	1	9365	5.06	TATGTTGT A ACAACAAA
22	11	0	1	9377	6.38	ACAAATACCGA TCGGTAATTGT
19	6	7	1	9408	11.69	TGTAAT AGAATTA ATTATA
16	8	0	1	9412	6.4	ATAGAATT AATTATAT
27	9	9	1	9448	17.68	ATCATAATA AAGTTGTGG TAGTATGAT
17	6	5	1	9467	11.62	AGTATG ATCTC CATATT
26	9	8	1	9506	15.26	AGTTTTTTT GGAATCAT AAAAAAAGT
20	8	4	1	9508	9.48	TTTTTTTG GAAT CATAAAAA
19	6	7	1	9508	13.38	TTTTTT TGGAATC ATAAAA
23	7	9	1	9527	13.67	AAAGTTT TACTAATTT AAAATTT
22	8	6	1	9528	11.51	AAGTTTTA CTAATT TAAAATTT
14	6	2	1	9537	6.34	TAATTT AA AATTTA
14	7	0	1	9540	6.1	TTTAAAA TTTAAAA
25	10	5	1	9543	10.8	AAAATTTAAA AAGTA TTTACATTTT
23	7	9	1	9548	14.29	TTAAAAA GTATTTACA TTTTTCA
18	8	2	1	9550	7.22	AAAAAGTA TT TACATTTT
12	6	0	1	9587	9.4	ATGGAA TTCGAT
21	7	7	1	9608	13.72	ATCAATA CATCATC TATAGAT
22	11	0	1	9613	7.85	TACATCATCTA TAGATCATGTA
15	7	1	1	9631	6.25	TGTAACA A TATTACA
18	6	6	1	9686	13.96	ATTATC CGAAAT GTTAAT
19	9	1	1	9693	6.22	GAAATGTTA A TAACATTAC
22	6	10	1	9694	13.87	AAATGT TAATAACATT ACATAT
17	7	3	1	9702	8.84	ATAACAT TAC ATATTAT
14	6	2	1	9715	7.48	TTATAT CA ATATCA
21	6	9	1	9793	14.83	CTATAT GACTAACTT ATCTAG
12	6	0	1	9875	8.67	AACATA TATGGT
19	7	5	1	9876	12.25	ACATATA TGGTC TATATAT
17	8	1	1	9878	7.59	ATATATGG T CTATATAT
12	6	0	1	9885	6.39	GTCTAT ATATAC
14	7	0	1	9885	8.13	GTCTATA TATACAC
22	6	10	1	9887	15.33	CTATAT ATACACTACA ATTTAG
13	6	1	1	9897	6.49	ACTACA A TTTAGT
18	6	6	1	9911	13.53	ATTAAT GTGGTT ATTGAT
19	6	7	0	9919	10.23	GGTTAT TGATTGG ATAACC
14	6	2	0	9942	3.14	TGATTG TT CAATCA
14	6	2	1	9944	7.77	ATTGTT CA ATCAAT
21	6	9	1	10024	17.36	TACAAC CATTTCTGA GTTGGA
15	6	3	1	10040	9.35	TTGGAT ATC ATCAAA
20	6	8	1	10062	17.43	ATAAAT ACGAGGAC ATGTAT
17	6	5	1	10122	12.69	TTGTTT ACTCA AAACGA
24	7	10	1	10124	16.89	GTTTACT CAAAACGATT AGAAAAC
21	6	9	1	10144	16.7	AAACGA TAGATACTT TGGTTT
22	6	10	1	10182	17.85	ATATAT TTTGCATAAC ATGTAT
16	7	2	1	10197	7.8	CATGTAT CA ATATATG
13	6	1	1	10207	7.84	TATATG G CATAGA
19	6	7	1	10242	13.65	CAGATA ATTGTCC TATATG
20	6	8	1	10298	14.01	TATAAG CTAGTTAA CTAATA
17	6	5	1	10305	10.51	TAGTTA ACTAA TAAATA
22	7	8	1	10313	12.06	TAATAAA TAAAAAGT TTAATTA
19	6	7	1	10314	11.66	AATAAA TAAAAAG TTTAAT
21	9	3	1	10315	8.2	ATAAATAAA AAG TTTAATTAT
16	7	2	1	10318	6.6	AATAAAA AG TTTAATT
21	7	7	1	10333	12.73	TATCGAC GATATAT GTCGTTA
14	7	0	1	10338	6.68	ACGATAT ATGTCGT
22	7	8	1	10353	14.4	ATTTTTC TCTCATAT GAAAGAT
16	8	0	1	10358	7.24	TCTCTCAT ATGAAAGA
21	6	9	1	10362	14.27	TCATAT GAAAGATTA ATTTGA
18	6	6	1	10366	12.14	ATGAAA GATTAA TTTGAT
21	6	9	1	10371	14.55	AGATTA ATTTGATTC TAATAT
13	6	1	1	10377	5.89	ATTTGA T TCTAAT
15	7	1	1	10381	5.32	GATTCTA A TATAATC
24	7	10	1	10384	16.96	TCTAATA TAATCTTCAG TATTGGA
21	6	9	1	10400	15.95	GTATTG GATGAATCT CAATTC
20	6	8	1	10403	15.5	TTGGAT GAATCTCA ATTCAA
22	6	10	1	10407	16.39	ATGAAT CTCAATTCAA ATTAAT
14	6	2	1	10414	7.48	TCAATT CA AATTAA
14	6	2	1	10416	6.91	AATTCA AA TTAATT
19	6	7	1	10419	13.08	TCAAAT TAATTCC ATTAGA
21	7	7	1	10463	17.48	AAATAGT AGCACGC ACTACTT
16	6	4	1	10488	8.62	CAAATA TTCT TTTTTG
14	6	2	1	10506	8.02	ACGCCA TC TAGCGT
18	6	6	1	10542	12.9	TAATGA GCAAAT TTATTA
14	7	0	1	10578	8.13	ACTTTAC GTAGAGT
20	6	8	1	10769	17.16	AATGGC TAGATTTG GACATT
18	6	6	1	10802	11.87	GTTAAC ATATGA GTGAAC
20	8	4	1	10809	12.64	TATGAGTG AACA CACCCATA
22	8	6	0	10838	6.86	GATGAGAA ATAGGA TTCTCATC
13	6	1	1	10857	8.36	ATCTTG C CAAAAT
21	6	9	1	10866	13.68	AAATAT CACTATAAA AAATTT
17	8	1	1	10876	5.34	ATAAAAAA T TTATTTAT
12	6	0	1	10878	6.4	AAAAAA TTTATT
14	6	2	1	10879	6.04	AAAAAT TT ATTTAT
20	9	2	1	10880	6.61	AAAATTTAT TT ATCAATTTT
19	6	7	1	10881	11.13	AAATTT ATTTATC AATTTT
22	6	10	1	10894	14.66	AATTTT AAAGGTATAA AAAAAT
17	6	5	1	10896	9.9	TTTTAA AGGTA TAAAAA
16	7	2	1	10896	7.74	TTTTAAA GG TATAAAA
18	6	6	1	10902	11.71	AGGTAT AAAAAA ATACTT
16	7	2	1	10910	8.62	AAAAATA CT TATTGTT
19	7	5	1	10928	12.99	TCGAATA TTTTG TATTTGA
21	8	5	1	10978	11.69	ATCATCAA CTGAT TTTATGAT
16	6	4	1	11026	13.33	TATTGC ATCG GAAATA
18	6	6	1	11047	15.9	ATATGC TTCCAC GTATAT
22	7	8	1	11067	14.38	TATTTTG TTTTGACT CATAATA
13	6	1	1	11074	5.89	TTTTGA C TCATAA
21	6	9	1	11082	18.27	CATAAT ACGCACGTA ATTCTG
14	6	2	1	11085	8.89	AATACG CA CGTAAT
13	6	1	1	11095	7.87	TAATTC T GGATTA
19	8	3	1	11140	7.68	CTCAGTAA ATA TTAATGAG
17	7	3	1	11196	8.22	CATTCAA TTC TTGATTG
17	6	5	1	11198	12.72	TTCAAT TCTTG ATTGCA
13	6	1	0	11223	2.45	TATAAT C ATTATA
21	7	7	1	11262	15.32	TAGACGA TGTACAG TCATCTA
13	6	1	1	11292	5.94	TATATT T AATACA
15	7	1	1	11298	5.33	TAATACA T TGTTTTA
22	8	6	1	11323	12.89	ATTATCTA CGATAT TAGATACT
15	6	3	1	11323	9.54	ATTATC TAC GATATT
13	6	1	1	11344	7.36	TTCACT C AATGAA
15	6	3	1	11367	9.65	AATCTA ATG TAGGTT
21	6	9	1	11371	14.24	TAATGT AGGTTTATG ACATAA
22	6	10	1	11408	17.72	TCAATG TTTCTAGATT CGTTGA
18	9	0	1	11437	7.25	GGTTATACA TGTATATCC
20	6	8	1	11448	15.4	TATATC CGTTATTT GATCTA
12	6	0	1	11458	6.95	ATTTGA TCTAAT
21	7	7	1	11489	14.22	TCTAGCA GTAAAGA TACTAGA
22	6	10	1	11497	16.44	TAAAGA TACTAGAGAT TGTTTA
21	6	9	1	11502	15.98	ATACTA GAGATTGTT TATTAT
22	7	8	1	11506	12.67	TAGAGAT TGTTTATT ATATCTA
16	6	4	1	11538	11.45	GAAGAA GTGT TTCTCC
19	7	5	1	11567	12.24	ATGTTAA TGTCT TTAAGAT
13	6	1	1	11574	5.95	TGTCTT T AAGATA
14	6	2	1	11590	7.17	TAGACA AA TGTTTA
17	7	3	1	11637	11.61	CACAAAG ACC CTTTTTG
17	7	3	1	11638	10.7	ACAAAGA CCC TTTTTGT
22	6	10	1	11650	17.33	TTTGTA TGTATAAGTG TAGAAA
19	7	5	1	11658	11.09	TATAAGT GTAGA AATTATA
19	6	7	1	11670	13.97	AATTAT AACATCC ATAGTT
15	7	1	1	11717	9.23	TCTCCAT C ATCGAGA
20	9	2	1	11719	11.11	TCCATCATC GA GATGATTGA
20	6	8	0	11728	13.31	GAGATG ATTGACGG CATCTC
12	6	0	1	11785	6.67	ATCAAT ATTAAT
12	6	0	0	11788	2.64	AATATT AATATT
15	6	3	1	11795	8.18	ATATTT CTA AAGTAT
14	6	2	1	11841	8.65	CATATT CC AACATG
16	8	0	1	11867	12.22	GGGATATC GATATCGC
21	10	1	1	11890	5.62	CATATACTCA A TTAGTATATG
22	6	10	1	11928	15.86	TCATTG TTTTCAATAT CAAAGA
24	7	10	1	11947	17.14	AGAGATG GTTTCCTTAT CATTTCT
15	6	3	1	11976	9.95	GTGGTA CAA TACTAC
16	6	4	1	11983	10.99	AATACT ACAC ATTATT
15	6	3	1	12053	8.21	TTATTG TAT CTATAA
14	6	2	1	12055	7.51	ATTGTA TC TATAAT
23	8	7	1	12059	12	TATCTATA ATCACTA TTTAGATA
20	6	8	1	12064	12.68	ATAATC ACTATTTA GATAAT
18	7	4	1	12153	12.03	TCATTAA CAAT TTAACGA
21	7	7	1	12181	13.99	TATATGA GATGACT TAATATA
15	7	1	1	12194	5.91	TTAATAT A ATATTGA
20	7	6	1	12203	14.04	TATTGAA GAGCTG TACAATA
15	6	3	1	12220	8.18	ATAGTT TTT ATCTAT
14	6	2	1	12225	7.16	TTTTAT CT ATAGAA
16	6	4	1	12257	9.54	TTAATT AGAC ATTTAA
18	6	6	1	12299	15.08	GTATCC GACTCT GAATAC
12	6	0	1	12308	7.29	TCTGAA TACAGA
16	7	2	1	12349	8.48	ACCACAA TT TCGTGGT
13	6	1	1	12363	5.6	GTTGAT A ATCATC
12	6	0	1	12365	6.67	TGATAA TCATCA
21	6	9	1	12407	18.8	AGAACA CTGCATCCA TTTTCT
13	6	1	1	12434	5.91	AAATCA A TAATTT
20	7	6	1	12504	12.65	ATTTAAC ACTCAA GTCAAAT
24	9	6	1	12571	13.18	TTTCATATA GCTGAA TATATTAAA
12	6	0	1	12582	7.27	TGAATA TATTAA
19	6	7	1	12585	11.93	ATATAT TAAAGTC ATTTAT
16	6	4	1	12628	11.38	TAGAGC CATC GCTATA
22	7	8	1	12686	16.6	ATTGGGG TAAACTGT CTCCAAT
16	6	4	1	12694	11.17	AAACTG TCTC CAATTT
20	6	8	1	12702	12.99	TCCAAT TTTTATGT AATGGA
19	6	7	1	12715	14.5	TAATGG ATTAGTG CCACTA
14	6	2	1	12728	7.74	CCACTA TC TAGTAG
13	6	1	1	12746	9.19	TTGACG A CCTCAA
13	6	1	1	12759	5.94	CATTAT T ACAATG
18	8	2	1	12764	8.85	TTACAATG CT CATTGAAA
15	6	3	1	12786	10.08	ATGCGT GTA AAGCAT
13	6	1	1	12795	7.55	AAGCAT T ATTCTT
21	6	9	1	12814	15.44	GTTCCT GGTATCATT AGGATC
14	6	2	1	12843	7.18	TCAACA TC TGTTTA
17	7	3	0	12891	5.37	AGTCAAA CAT TTTGACT
19	6	7	1	12902	13.72	TTGACT GAATAGA AGTGAA
22	7	8	1	12960	13	CATTAAA TATCATTT TTGAATG
13	6	1	1	12964	5.91	AAATAT C ATTTTT
22	6	10	1	12981	16.47	GTATTT ATACCATGTC AAAAAC
12	6	0	1	13001	7.26	ACTTGT ACAATT
20	7	6	0	13009	6.04	AATTATT AATAAA AATAATT
15	7	1	1	13010	5.34	ATTATTA A TAAAAAT
15	6	3	1	13013	7.34	ATTAAT AAA AATAAT
15	6	3	1	13015	7.04	TAATAA AAA TAATTA
19	6	7	1	13018	12.25	TAAAAA TAATTAG TGTTTA
20	6	8	1	13023	12.95	ATAATT AGTGTTTA AATTTT
22	6	10	1	13036	18.35	AAATTT TACCAGTTCC AGATTT
12	6	0	1	13103	9.08	GGACGA TCCTCC
19	6	7	1	13137	12.79	GATGTA TAAGTTT TAGATC
12	6	0	1	13173	7.59	TGTCCA TGGATA
12	6	0	1	13226	6.97	CATATT AATAAG
22	6	10	1	13228	16.46	TATTAA TAAGACAAGT TTAACA
18	7	4	1	13240	10.1	AAGTTTA ACAA TAAAATT
20	6	8	1	13242	13.56	GTTTAA CAATAAAA TTAATC
19	9	1	1	13306	6.41	TGACTAAAG T CTCTAGTCA
13	6	1	1	13317	6.51	TCTAGT C ACAAGA
17	7	3	1	13349	7.09	CTATTAT ATG ATTATAG
16	6	4	1	13351	9.83	ATTATA TGAT TATAGT
20	8	4	1	13365	9.45	GTTTCTAT TTTT ATAGGAAC
16	8	0	1	13438	10.23	GTTATCCG CGGATACC
15	6	3	1	13488	9.05	CTATTA ACC TATTAG
12	6	0	1	13504	6.1	ATTATA TATTAT
23	7	9	1	13505	13.43	TTATATA TTATTTGAT TATAAAA
15	6	3	1	13510	7.91	TATTAT TTG ATTATA
13	6	1	1	13515	5.91	TTTGAT T ATAAAA
17	7	3	1	13519	8.49	ATTATAA AAC TTATATT
13	6	1	1	13522	6.19	ATAAAA C TTATAT
17	6	5	1	13528	10.73	CTTATA TTGCT TATTAG
22	6	10	1	13531	18.22	ATATTG CTTATTAGCC CAATCT
19	6	7	1	13548	14.4	AATCTG TAAATAT CGGATT
22	8	6	1	13552	12.24	TGTAAATA TCGGAT TATTAACA
22	6	10	1	13603	19.19	GTACAT CACTGTAAGC ATGTCC
17	7	3	0	13677	4.16	TTATATA TTC TATATAA
13	6	1	1	13678	5.62	TATATA T TCTATA
15	6	3	1	13699	9.87	ATACGT ATC ACATAT
23	7	9	1	13699	17.37	ATACGTA TCACATATG TACTTAT
17	7	3	1	13700	11.28	TACGTAT CAC ATATGTA
12	6	0	1	13710	7.26	ATATGT ACTTAT
22	6	10	1	13726	16.45	TACTAA TATGAAGTAC TTAATA
24	8	8	1	13730	13.54	AATATGAA GTACTTAA TACATATT
16	8	0	1	13732	7.26	TATGAAGT ACTTAATA
22	7	8	1	13739	12.44	TACTTAA TACATATT TTCAGTA
19	7	5	0	13771	6.75	CTTATTA CCTAT TAATAAG
14	6	2	1	13772	8.33	TTATTA CC TATTAA
14	7	0	1	13777	7.75	ACCTATT AATAAGT
16	6	4	1	13792	12.27	CCTGTC GTTG GATAGG
15	6	3	1	13816	7.33	TGTTTT CTT AATACA
28	9	10	1	13839	15.24	TTGGTAATT TACTCAAAAT AATTTCCAA
16	6	4	1	13843	9.52	TAATTT ACTC AAAATA
19	6	7	1	13844	12.82	AATTTA CTCAAAA TAATTT
20	6	8	1	13853	14.33	AAAATA ATTTCCAA TATCTT
18	7	4	1	13865	7.78	AATATCT TAAT ATATATT
14	7	0	1	13866	6.38	ATATCTT AATATAT
18	6	6	1	13933	13.8	ACATGT AGACCC ATATGT
19	6	7	1	13980	13.38	CTATTA ACCATTC TATTAG
19	6	7	1	14059	12.73	GTTTAT ATCATCG ATATAC
15	6	3	0	14062	5.8	TATATC ATC GATATA
12	6	0	1	14082	8.12	TACAAA TTTCTA
16	7	2	0	14143	2.88	CATAATA TT TATTATG
19	7	5	1	14144	9.39	ATAATAT TTATT ATGTTAT
16	6	4	1	14153	8.93	ATTATG TTAT CATCAT
14	7	0	1	14185	6.1	ATTTTTT AAAATAT
22	6	10	1	14191	16.14	TAAAAT ATACTCTACA ACTTTA
22	6	10	1	14220	16.08	TATTGT CAAATCTTTT AAAATA
18	9	0	1	14227	6.38	AAATCTTTT AAAATATTT
19	6	7	1	14233	10.26	TTTAAA ATATTTA TTTATA
24	7	10	1	14239	15.51	ATATTTA TTTATATGCT TAAATCT
22	6	10	1	14246	16.05	TTTATA TGCTTAAATC TATATA
22	6	10	0	14247	12.29	TTATAT GCTTAAATCT ATATAA
14	6	2	1	14255	6.32	TTAAAT CT ATATAA
17	8	1	1	14259	6.7	ATCTATAT A ATATAGCT
14	6	2	1	14285	7.54	ATCATA CA TTTGAT
17	6	5	1	14300	11.7	ACATTG ATGTA CACTGT
13	6	1	1	14330	7.93	TATTCT G ACAATA
14	6	2	1	14337	6.91	ACAATA GA TCTTGT
22	6	10	1	14340	15.84	ATAGAT CTTGTATAGA ATCTGT
13	6	1	1	14350	6.21	TATAGA A TCTGTA
24	7	10	1	14362	16.93	ATATCTT TTAAGAATTG AGGATAT
13	6	1	1	14384	5.91	ATTATG A CATTAT
22	6	10	1	14412	13.53	ACAATT CTAAAATATA AAATGT
17	6	5	1	14415	9.62	ATTCTA AAATA TAAAAT
18	6	6	1	14433	15.15	TATCAT GGGCAG ATAATA
14	7	0	1	14461	6.68	TATATAA TTATCTA
19	7	5	1	14462	8.78	ATATAAT TATCT ATTTTAT
19	6	7	1	14466	11.65	AATTAT CTATTTT ATGATT
21	6	9	1	14492	15.29	CTATAT TGTTTACGT AAATAG
21	6	9	1	14493	15.87	TATATT GTTTACGTA AATAGA
14	7	0	1	14498	8.47	TGTTTAC GTAAATA
15	7	1	1	14543	6.9	CTATAGT T ACTATCG
16	6	4	1	14548	10.55	GTTACT ATCG AATAAC
17	6	5	1	14601	9.66	CATAAT AATAG AGTATG
18	6	6	1	14614	15.86	TATGGT ACGTTC ACGATA
20	6	8	1	14645	17.32	ATCTCG TTTTCGTG CGAAAT
14	6	2	1	14661	7.2	AAATTA AA TAGTTT
21	6	9	0	14685	12.52	AAGATG TCACATAAC CATCTT
25	8	9	1	14688	17.11	ATGTCACA TAACCATCT TGTGACCT
21	6	9	1	14711	12.3	CTAGTA ATAATATAA TAATAG
13	6	1	1	14718	5.34	TAATAT A ATAATA
17	6	5	1	14806	8.8	ATTAAA ATAAA TATAAT
17	6	5	1	14815	11.13	AATATA ATCAG TACATT
26	9	8	1	14832	14.2	GAATGGGTA TGATATTG TACCCATAC
12	6	0	1	14861	8.52	ATGTTG CTACAT
19	6	7	1	14895	12.54	ATAGTT TAAATAC ATCTAT
22	6	10	1	14902	15.28	AAATAC ATCTATATTA GGATTT
14	6	2	1	14903	7.52	AATACA TC TATATT
23	7	9	1	14906	14.54	ACATCTA TATTAGGAT TTGATGT
21	6	9	1	14928	17.63	TTGTCG CGTATTTCT CTACAA
20	6	8	1	14949	14.41	TATTAA TACCATTT TTGATA
20	7	6	1	14975	13.36	ATTTCTA TACCTT TCGAAAT
19	9	1	1	14988	7.76	TCGAAATTA G TAATTTCAA
18	6	6	1	15003	13.1	TCAATA AGTCTA TATCGA
27	11	5	1	15014	11.57	ATATCGATGTT ATCAG AACATAGATAT
14	6	2	1	15029	6.94	GAACAT AG ATATTC
18	6	6	1	15033	10.67	ATAGAT ATTCAA ATATAT
20	7	6	1	15034	10.64	TAGATAT TCAAAT ATATCAA
16	7	2	1	15035	7.21	AGATATT CA AATATAT
22	6	10	1	15036	13.86	GATATT CAAATATATC AAAATC
27	11	5	1	15043	9.97	AAATATATCAA AATCA TTGATATTTTT
25	9	7	1	15048	12.57	TATCAAAAT CATTGAT ATTTTTATA
15	7	1	1	15052	5.64	AAAATCA T TGATATT
23	9	5	1	15068	12.57	TTATAGTCG ACTGA CGACAATAA
22	7	8	1	15091	16.62	CAAAATC ACAACATC GTTTTTG
20	7	6	1	15095	14.59	ATCACAA CATCGT TTTTGAT
18	6	6	1	15100	13.72	AACATC GTTTTT GATATT
15	6	3	1	15147	9.64	ATGGAG TTT CACCAT
19	6	7	1	15150	13.97	GAGTTT CACCATC ATACTC
20	8	4	1	15158	10.09	CCATCATA CTCA TATAATGG
16	7	2	1	15222	6.94	TGTTAAA TG TTTTACA
12	6	0	1	15256	9.11	ATCGTT AACCAT
12	6	0	1	15280	6.98	ATGTTA TCACAT
20	6	8	1	15340	16.6	AAGCAT GAGCTCAT ATGATT
12	6	0	1	15359	6.95	TTCAGT ACTGTA
13	6	1	1	15361	7.6	CAGTAC T GTAGTG
20	7	6	0	15362	8.35	AGTACTG TAGTGT CAGTACT
13	6	1	1	15368	7.33	GTAGTG T CAGTAC
13	6	1	1	15389	8.07	TCGATC A GATCAA
18	7	4	1	15395	10.36	AGATCAA TGTC TAGATCT
12	6	0	1	15404	6.66	TCTAGA TCTATA
22	6	10	1	15411	17.75	CTATAG AATCAAAACA CGATAG
15	7	1	1	15439	6.49	AGATAAT G AATATCT
22	6	10	1	15452	20.16	CTGTAC GCTTCTTCTT GTACTG
22	6	10	1	15472	18.92	TGTAAC TTCTGGTTTT GTTAGA
13	6	1	1	15545	6.47	GTATAT C ATATTC
15	6	3	1	15563	7.88	TAGTAT AAA ATTCTA
14	7	0	1	15566	7.22	TATAAAA TTCTATA
21	6	9	1	15569	13.11	AAAATT CTATATTCA AATTAT
20	6	8	1	15620	19.92	TAAACG GAGCACAG CATTTA
22	7	8	1	15743	12.64	TATATAT CTAGAGTA ATATTTA
16	7	2	1	15760	6.61	ATTTAAT TT ATCAAAT
18	7	4	0	15767	6.91	TTATCAA ATGG TTGATAA
18	6	6	0	15801	8.24	ATTTCC TAATAC GGAAAT
19	8	3	1	15831	7.32	CGCAATAA ATC TAATTGCG
22	6	10	1	15877	19.76	AATAAA CACTTTGGCT TTTAGT
13	6	1	1	15898	6.76	TAAGTG T CATTTA
16	7	2	1	15900	7.21	AGTGTCA TT TAACACT
21	6	9	1	15908	15.19	TTAACA CTATACTCA TATTAA
12	6	0	1	15927	7.85	AATCCA TGGACT
19	7	5	1	15941	13.2	TAATCTC TATAC GGGATTA
17	6	5	1	15980	10.75	GATGAG TAGTT CTCTTC
20	7	6	1	16053	14.14	TGAAGAG CTCGTT CTCATCA
15	7	1	1	16064	7.37	TTCTCAT C ATCAGAA
19	6	7	1	16080	12.22	AAATCA ATATCTC TGTTTT
21	7	7	1	16091	11.96	TCTGTTT TTTTGTT ATACAGA
20	9	2	1	16101	6.34	TGTTATACA GA TGTATTACA
13	6	1	1	16110	7.31	GATGTA T TACAGC
21	6	9	1	16111	17.64	ATGTAT TACAGCCTC ATATAT
22	6	10	1	16113	17.82	GTATTA CAGCCTCATA TATTAC
16	8	0	1	16127	7.88	TATATTAC GTAATAGA
18	6	6	1	16162	14.77	AACTTT CACCGC ATAGTT
16	6	4	1	16175	11.45	TAGTTG TTTG CAAATA
12	6	0	1	16179	8.55	TGTTTG CAAATA
16	6	4	1	16192	10.34	GGTTAA TCCT TTGACC
17	6	5	1	16208	13.79	TCGTCG ATTTC CGACCA
15	6	3	1	16219	10.99	CGACCA ATC TGGGCG
20	6	8	1	16237	13.8	AATGAA TCTTAACT TTAATT
17	7	3	1	16263	9.5	AATCATT CGA AATAATT
15	6	3	1	16272	8.2	AAATAA TTT TTAGTT
21	10	1	1	16391	7.35	ACTAATACCG A CGGTATTAAT
22	6	10	1	16392	19.6	CTAATA CCGACGGTAT TAATAG
12	6	0	1	16406	6.96	ATTAAT AGTAAT
17	8	1	1	16409	5.63	AATAGTAA T TTACTTTT
13	6	1	1	16442	5.91	GTAATA G TTTTAC
17	7	3	1	16443	7.9	TAATAGT TTT ACTATCA
14	6	2	1	16457	7.47	TCATAA GT TTATAA
12	6	0	1	16462	7.26	AGTTTA TAAATT
28	9	10	1	16468	16.95	TAAATTCCA CAAGCTACTA TGGAATATA
12	6	0	1	16487	6.97	TGGAAT ATACCA
21	8	5	1	16492	12.76	TATACCAA CCATC TTAGTATA
12	6	0	1	16514	8.11	AACACA TGTCTT
16	8	0	1	16529	6.11	GTTATTAA TTAATTAC
24	7	10	1	16552	18.11	TTTATAT ATCGCTACGA ATTTAAA
16	6	4	1	16574	10.61	AACAGA GGAA TCAGTT
14	6	2	1	16594	6.32	AGAAAA AA TTATCT
20	6	8	1	16636	14.33	CTCTGT ATTCTACG ATAGAG
18	6	6	1	16638	13.69	CTGTAT TCTACG ATAGAG
15	6	3	1	16642	10.14	ATTCTA CGA TAGAGT
13	6	1	1	16667	7.64	GATGTG A CAGATC
21	6	9	1	16695	15.99	ATACTC CATTAAAAT GATTAT
17	6	5	1	16730	11.11	TGATAT TGGAT ACATCA
23	7	9	1	16768	18.47	ACAATAG ACAGCAATC CCATTGT
15	6	3	1	16777	11.81	AGCAAT CCC ATTGTT
19	7	5	1	16785	11.08	CATTGTT CCATA AACAGTG
17	6	5	0	16794	7.63	ATAAAC AGTGA GTTTAT
21	7	7	1	16828	13.11	TTTTGTA GAGATCT TATAAAA
12	6	0	1	16884	7.26	ATCATA TATGTT
15	6	3	1	16890	9.64	TATGTT ACC ATCATA
18	6	6	1	16891	13.3	ATGTTA CCATCA TAATAT
16	6	4	1	16931	12.43	TTTCCA TCGC TGTAAA
19	7	5	1	16996	11.25	ATGTAAT CGTGT ATAACAT
15	6	3	1	17016	7.88	TTTGAT AGA ATCAGA
15	7	1	1	17021	7.34	TAGAATC A GACTCTA
22	6	10	1	17036	19.31	AAGAAA AGGAATCGGC TTTATT
24	8	8	1	17052	15.04	TTTATTAT ACACATTC ATGATAAA
20	6	8	1	17063	13.85	CATTCA TGATAAAC TTAATG
20	7	6	1	17065	11.82	TTCATGA TAAACT TAATGAA
20	6	8	1	17073	13.81	AAACTT AATGAAAA ATGTTT
20	9	2	1	17079	9.41	AATGAAAAA TG TTTTTCGTT
12	6	0	1	17125	7.29	TAATAA TTGTTA
16	6	4	0	17126	5.47	AATAAT TGTT ATTATT
20	8	4	1	17135	9.52	TATTATTT CACT AATTAATA
14	6	2	1	17136	8.06	ATTATT TC ACTAAT
17	8	1	1	17144	5.35	ACTAATTA A TATTTAGT
14	6	2	1	17149	7.2	TTAATA TT TAGTAA
21	6	9	1	17169	15.59	CACTCT ATAAAAACG AGAATG
22	9	4	1	17192	9.23	ATAACTAAT CATA ACTAGTTAT
16	8	0	1	17200	7.25	TCATAACT AGTTATCA
18	6	6	1	17287	14.81	TCTCTA TCGCAT TAGTGA
12	6	0	1	17318	6.4	TATAAA TTTAAA
13	6	1	0	17346	2.15	ACTTTA G TAAAGT
22	6	10	1	17349	17.11	TTAGTA AAGTCGTCTA TATTAA
22	6	10	1	17351	15.7	AGTAAA GTCGTCTATA TTAACT
15	7	1	1	17388	8.35	CATCGTA A TACCATG
22	7	8	1	17389	16.88	ATCGTAA TACCATGT TTAAGAT
21	7	7	1	17395	13.63	ATACCAT GTTTAAG ATAGTAT
13	6	1	1	17406	6.2	AAGATA G TATATT
19	8	3	1	17427	8.72	ACTACGAT CTC ATCGTTGT
18	6	6	1	17466	12.97	TCTACA TCCAAT TTTAGA
17	7	3	0	17473	3.88	CCAATTT TAG AAATTGG
14	6	2	1	17556	6.32	TTTTCT TT ATAAAA
16	6	4	1	17558	10.24	TTCTTT ATAA AACGAA
21	7	7	1	17560	12.98	CTTTATA AAACGAA TATATAG
17	6	5	1	17563	11.26	TATAAA ACGAA TATATA
24	7	10	1	17586	16.84	CAATTAT CTTTACCGAT ATATTTG
16	6	4	1	17601	11.5	ATATAT TTGC ATACAT
19	6	7	1	17643	15.36	TTAAGA GTTTGGT TGTTAA
20	6	8	1	17657	14.62	GTTAAG ATATTTGG CTAAAC
17	6	5	1	17663	13	ATATTT GGCTA AACTAT
12	6	0	1	17674	7.25	AACTAT ATAATT
17	7	3	1	17678	7.62	ATATAAT TCT ATTAGAT
12	6	0	1	17678	6.68	ATATAA TTCTAT
24	8	8	1	17683	13.92	ATTCTATT AGATCATC AACAGAAT
22	6	10	1	17713	16.09	ATATTT TTCTAGATCC AAAGAT
20	6	8	1	17715	14.63	ATTTTT CTAGATCC AAAGAT
19	7	5	0	17727	7.34	CCAAAGA TGAAC TCTTTGG
22	6	10	1	17730	19.66	AAGATG AACTCTTTGG CATCCT
18	6	6	1	17759	11.81	ATTATC AGAAAA GATATT
14	7	0	1	17766	6.4	GAAAAGA TATTTTC
20	6	8	1	17787	15.52	AGTTTA TCAAGATT TAACCT
19	6	7	1	17807	13.42	GTTCAT ATCCATG ATTAAC
24	11	2	1	17844	8.32	AAAATAAAAAT CC ATTTTCATTTT
20	6	8	0	17849	10.62	AAAAAT CCATTTTC ATTTTT
15	6	3	1	17899	8.24	GTAATA TTT TGTTAC
15	7	1	1	17910	8.64	TTACTTT G AACGTAA
14	6	2	1	17932	8.63	ACACGG GT CCGTAT
12	6	0	1	17965	8.1	ATCAAA TTTGGT
21	6	9	1	17968	17.7	AAATTT GGTGTTGTT AAACTT
23	8	7	1	18013	12.82	AAACATAT ACTCATC ATCTGTTT
12	6	0	1	18040	7.8	AATCCA TGTATT
20	6	8	1	18125	15.37	TTTGTA TTCGGTAG TTCAAA
18	6	6	1	18129	13.92	TATTCG GTAGTT CAAATA
12	6	0	1	18140	6.4	TCAAAT ATATGA
21	7	7	0	18144	11.04	ATATATG ATCCATG CATATAT
21	8	5	1	18163	12.32	ATCGACAA AGCTA TTGTAGAT
24	7	10	1	18179	17.2	TAGATGT GATTTTTCCT AAATCTA
14	7	0	1	18214	8.09	GTTTACT AGCAAAC
15	6	3	1	18221	11.59	AGCAAA CAT TTTCCT
17	6	5	1	18245	12.87	ACCAAG ACACA CATGGT
17	6	5	1	18249	13.39	AGACAC ACATG GTTTCT
17	6	5	1	18304	9.71	GTAACA TAAAT TATTAC
12	6	0	1	18370	7.32	TCTACA TATAGA
19	7	5	1	18375	13.88	ATATAGA TGGCT TGTATAT
21	9	3	1	18386	9.94	TTGTATATC AAA GATATAGAA
17	6	5	1	18408	11.98	ACATAA CCAAT TTATAT
13	6	1	1	18438	6.61	TTTCGA A TCTAAA
13	6	1	1	18445	5.62	TCTAAA G TTAAGA
20	6	8	1	18458	13.24	GATTTA GAAAACAT TATATC
20	6	8	1	18469	15.43	CATTAT ATCATCGG ATGATG
24	10	4	1	18471	12.27	TTATATCATC GGAT GATGATATCA
13	6	1	0	18475	4.61	ATCATC G GATGAT
13	6	1	0	18516	2.72	TTAAAG T CTTTAA
18	9	0	1	18518	6.98	AAAGTCTTT AAAGATTTT
14	6	2	1	18540	6.61	GATTCA AA TAAATC
17	7	3	0	18559	6.13	ATAATAT CCC ATATTAT
25	9	7	1	18593	10.24	TCATTAAAT CTATTAT ATTTTATGA
20	8	4	1	18606	9.51	TATATTTT ATGA AAGATATA
18	7	4	1	18606	8.97	TATATTT TATG AAAGATA
15	7	1	1	18650	6.18	ACATTTT T AAACTGT
17	6	5	1	18656	11.07	TTAAAC TGTTT GTATAA
24	8	8	1	18665	12.35	TTGTATAA TATCTCTC TAATACAA
15	6	3	1	18679	8.53	TCTAAT ACA ATCAGA
22	6	10	1	18682	15.61	AATACA ATCAGATATA TCTATT
20	6	8	1	18700	18.15	TATTGT GTCGGTAG ACGATA
17	6	5	1	18704	12.27	GTGTCG GTAGA CGATAC
23	7	9	1	18719	17.34	ACCGTTA CATTTGAAT TAATGGT
13	6	1	1	18750	7.63	TTACAA C TTTTAA
15	7	1	1	18754	6.19	AACTTTT A ACAAGTT
15	6	3	0	18805	3.34	ATTAAA TAT TTTAAT
12	6	0	1	18806	5.8	TTAAAT ATTTTA
14	6	2	1	18809	6.9	AATATT TT AATAGT
22	8	6	1	18829	14.88	TTTATATC ACTACG GACATAAA
16	6	4	1	18846	10.07	ATAAAC CATT GTATAT
20	7	6	1	18867	12.7	ATGTTTA TTAGTG TACACAT
13	6	1	1	18890	6.16	GGAAGT A AGTTCC
24	8	8	1	18920	14.7	CAGTAATA TTGTTGAT TATTTCTG
19	6	7	1	18921	13.42	AGTAAT ATTGTTG ATTATT
22	6	10	1	18930	18.02	GTTGAT TATTTCTGAC ATCGAC
18	6	6	1	18954	10.36	ATTATA TAGTTT TTTAAT
22	6	10	1	18957	15.77	ATATAG TTTTTTAATT CCATAT
18	8	2	1	18976	6.92	TATCTTTT AG AAAAGTTA
15	7	1	1	19017	6.21	ATTAATA T TATGAAT
22	7	8	1	19170	15.27	GTTTATA CCATTCAA TATAATC
16	6	4	1	19223	8.35	GTTTAA AAAA TTATAC
15	7	1	1	19236	9.45	TACGGAG A CGCCGTA
26	8	10	1	19251	18.12	ATAATTTC CCCATTGATA GAAAATAT
21	6	9	1	19254	17.36	ATTTCC CCATTGATA GAAAAT
23	7	9	1	19266	17.5	ATAGAAA ATATCACGC TTTCCAT
22	6	10	1	19289	15.82	TTTCTT GAAGTACTAA AAGTAA
17	7	3	1	19296	7.61	AAGTACT AAA AGTAATT
13	6	1	0	19310	1.88	ATTATA A TATAAT
21	6	9	0	19316	11.63	ATATAA TGTAAAGGT TTATAT
20	6	8	1	19320	14.09	AATGTA AAGGTTTA TATATT
16	7	2	1	19321	8.63	ATGTAAA GG TTTATAT
26	8	10	1	19330	14.13	TTTATATA TTCAATATTT TTTATAAA
15	7	1	1	19333	5.91	ATATATT C AATATTT
20	10	0	1	19342	6.4	ATATTTTTTA TAAAAAAAAT
17	7	3	1	19343	6.5	TATTTTT TAT AAAAAAA
18	9	0	1	19344	6.1	ATTTTTTAT AAAAAAAAT
12	6	0	1	19345	6.1	TTTTTT ATAAAA
18	6	6	1	19352	11.54	TAAAAA AAATCA TTTTGA
17	6	5	0	19404	6.22	ATAGAA ACATA TTCTAT
15	6	3	1	19412	7.95	ATATTC TAT GAATTT
20	7	6	1	19414	11.49	ATTCTAT GAATTT ATAAAAT
15	6	3	1	19421	9.03	GAATTT ATA AAATGC
12	6	0	1	19422	6.7	AATTTA TAAAAT
20	7	6	1	19445	15.08	TCCTATC GTAGGT GATAGAA
22	6	10	1	19469	17.66	TAAAAA ACCTATCGAA TTTCTA
13	6	1	1	19492	6.75	AAAAGA A TCTGTT
22	6	10	1	19531	17.39	TTAAAT GTCCGTACTT ATTAAA
21	6	9	1	19542	13.1	TACTTA TTAAAGTAT TCAGTA
20	6	8	1	19552	17.14	AGTATT CAGTAGCC AATCCT
13	6	1	1	19582	5.34	AATAAT T ATTAAT
15	6	3	1	19617	9.65	ATTTTT TTG AACAAT
16	6	4	1	19715	11.72	TAGAAT GGCA AATCTA
22	6	10	1	19785	16.96	TTATCT AACACCAAAA ATATAA
22	6	10	1	19797	14.06	AAAAAT ATAATAGCTA ATATTT
22	9	4	1	19798	9.14	AAAATATAA TAGC TAATATTTT
23	9	5	1	19800	10.44	AATATAATA GCTAA TATTTTATT
14	7	0	1	19803	8.24	ATAATAG CTAATAT
13	6	1	1	19815	6.78	ATTTTA T TACAAT
21	7	7	1	19855	14.19	TAACTAA TGTTTCT TTGGTTA
12	6	0	0	19874	2.35	TATACT AGTATA
13	6	1	1	19922	5.91	ATGAAT A ATACAT
21	6	9	1	19957	16.01	TTTTGA GATGTCTCA TTAAAA
19	6	7	1	19970	11.12	CATTAA AATATTA TTAGTG
17	7	3	1	19996	7.97	TCATTAT CAT ATATTGA
13	6	1	1	20077	6.18	TTAGAT C ATCAAA
15	6	3	1	20085	9.09	TCAAAA TAC TTTTCA
16	6	4	1	20102	9.46	CATCCT AAAG AGTATG
22	6	10	1	20109	19.16	AAGAGT ATGGTGAACG AATCTT
22	7	8	1	20154	16.29	CCAATGT CTCTAGCC ACTTTGG
22	6	10	1	20196	16.16	TTAACA TCTTCTACAT TATTAA
14	6	2	1	20213	8.89	ATTAAC TG GTTGAT
13	6	1	1	20220	6.74	GGTTGA T TCAATC
13	6	1	1	20222	6.46	TTGATT C AATCTA
21	6	9	1	20268	14.55	ATGTTC TTAATCAAT GTACAT
16	7	2	1	20279	9.41	CAATGTA CA TACATCG
13	6	1	1	20326	6.98	GCTTTT T AAAATC
20	6	8	1	20329	13	TTTTAA AATCATCA TTATAA
18	7	4	1	20331	9.24	TTAAAAT CATC ATTATAA
18	6	6	1	20338	10.97	CATCAT TATAAT AGGATG
13	6	1	1	20384	5.92	TCTAAT A AGTAGA
21	6	9	1	20389	18.18	TAAGTA GAGTCCTCA TGCTTA
14	6	2	1	20408	6.33	TAGTAA TT TAACTA
17	7	3	0	20415	3.59	TTAACTA TTT TAGTTAA
16	6	4	1	20429	10.09	TAACAA CTAT TTTTTA
14	6	2	1	20474	7.76	TTAATA CT TATTCA
18	6	6	1	20510	11.51	ATCAAT ACAAAA ATTAAT
23	7	9	1	20517	14.03	CAAAAAT TAATACATC AATTTTG
20	9	2	1	20519	7.51	AAAATTAAT AC ATCAATTTT
19	6	7	0	20538	7.91	TGGAAA TACTTAG TTTCCA
12	6	0	1	20596	8.29	TCTCGT ACAAGA
22	9	4	1	20611	11.22	AACTATAAA TTGG TTTATATTT
20	6	8	1	20615	14.12	ATAAAT TGGTTTAT ATTTGT
17	6	5	1	20626	11.1	TATATT TGTTC AAGATA
16	6	4	1	20669	12.16	GAATTC TACG GGATTC
13	6	1	0	20684	1.29	CACTTT A AAAGTG
22	8	6	1	20708	12.08	TCTTTTTA TTCTTT TAAACAGA
13	6	1	1	20717	6.5	TCTTTT A AACAGA
21	6	9	1	20811	16.76	ATTTGT TCGTATGTC ATAAAT
27	9	9	1	20822	13.39	TGTCATAAA TTCTTTAAT TATATGACA
17	6	5	1	20826	9.62	ATAAAT TCTTT AATTAT
24	7	10	1	20837	18.2	AATTATA TGACACTGTG TATTATT
23	8	7	1	20892	15.61	TCCAATAT GGCAATT ATATTAGA
25	9	7	1	20901	13.1	GCAATTATA TTAGAAC TATAACTGC
21	6	9	1	20911	18.09	TAGAAC TATAACTGC GTTGTA
15	6	3	1	20917	11.48	TATAAC TGC GTTGTA
14	6	2	1	20956	7.81	TACAAT CA ATTATA
22	7	8	0	20985	11.58	CTACAAT CGGGTAAA ATTGTAG
24	8	8	1	20998	16.11	AAATTGTA GCATCATA TACCATTT
23	10	3	1	21074	6.8	CAAAAAAATA TAT TATTTTTATG
18	9	0	1	21075	6.4	AAAAAAATA TATTATTTT
17	6	5	1	21075	8.26	AAAAAA ATATA TTATTT
15	7	1	1	21079	5.34	AAATATA T TATTTTT
22	6	10	1	21089	15.28	TTTTTA TGTTATTTTG TTAAAA
23	7	9	1	21092	14.82	TTATGTT ATTTTGTTA AAAATAA
18	7	4	0	21097	5.47	TTATTTT GTTA AAAATAA
22	6	10	1	21101	14.69	TTTGTT AAAAATAATC ATCAAA
15	6	3	1	21159	10.42	TACAAA ACG TTTATA
15	6	3	1	21191	8.8	AATTTT TAC AAAAGT
14	6	2	1	21192	7.8	ATTTTT AC AAAAGT
16	7	2	1	21246	6.88	AATAGAT TT ATCTAGT
13	6	1	1	21313	5.62	TTATGT A ACATCA
17	7	3	1	21335	10.73	AAATGAC TGG GTTATTT
21	6	9	1	21337	15.63	ATGACT GGGTTATTT AGTCTT
22	6	10	1	21358	18.85	ACACAT TCGCTCATAC ATGTAT
20	10	0	1	21365	10.04	CGCTCATACA TGTATGACCG
13	6	1	1	21390	6.78	TATAGA G TCTACA
14	6	2	1	21392	8.35	TAGAGT CT ACACTA
13	6	1	1	21408	7.08	ATGATT G AATAAT
15	6	3	1	21450	11.73	TAGTAC AGC GTAGTA
12	6	0	1	21480	6.67	AATTAT ATCATT
18	7	4	1	21481	8.65	ATTATAT CATT ATCTAAT
17	8	1	1	21489	5.66	ATTATCTA A TAGATATT
16	7	2	1	21493	7.79	TCTAATA GA TATTTGA
18	6	6	1	21597	10.67	ATCTCT ATCATA AAAGAT
14	6	2	1	21602	7.21	TATCAT AA AAGATA
17	6	5	1	21616	10.54	CAAATA TTAAC TGTTTG
14	6	2	1	21625	7.78	ACTGTT TG ATCAGT
15	6	3	1	21636	10.47	AGTAAT AAC ATTGCT
19	7	5	1	21645	13.19	ATTGCTA GTCGA TATCAAT
13	6	1	1	21657	6.2	TATCAA T TTGTTA
12	6	0	1	21733	6.11	TGTTTA TTAACA
16	6	4	1	21738	11.66	ATTAAC ATCC GTTGAT
18	6	6	1	21742	14.31	ACATCC GTTGAT GGAAGT
18	6	6	1	21804	16.46	AATATG GAGAGG CGTATT
20	7	6	1	21807	14.15	ATGGAGA GGCGTA TTTCCAT
17	6	5	1	21858	12.22	TTTCAT CATCC ATGAGA
22	6	10	1	21884	17.57	CTTTTG GATTGTCTGA CATAAG
20	6	8	1	21915	15.17	AATATG ATTTTTGC CAAATT
12	6	0	1	21948	9.83	GGCTTC GAATCC
13	6	1	1	21984	8.45	TCTTTC T GAAGGA
15	6	3	1	22032	10.62	ATCAAC CGA GTTGTT
12	6	0	0	22069	2.94	AATAAA TTTATT
23	7	9	1	22095	18.39	ATCATCT GTTCCCGAG AGATAAT
20	6	8	1	22113	14.39	ATAATA TAGAGGTG TTTTAT
23	8	7	1	22113	13.93	ATAATATA GAGGTGT TTTATTAT
12	6	0	1	22191	6.4	ATTATT ATTAAT
13	6	1	1	22214	8.71	TATGCA A TGGATA
20	6	8	1	22215	16.34	ATGCAA TGGATAAT TTCCAT
15	7	1	1	22220	5.04	ATGGATA A TTTCCAT
21	7	7	1	22222	13.35	GGATAAT TTCCATC ATCATCC
16	6	4	1	22223	10.02	GATAAT TTCC ATCATC
12	6	0	1	22254	8.06	AGAGTA TCCTCT
13	6	1	0	22268	2.12	GAAGAA G TTCTTC
22	6	10	1	22310	18.29	CACAAT ACGCATGTAG AATGTG
20	6	8	1	22370	12.98	TAAATA CATCTAAA TTTTTA
22	6	10	1	22377	14.39	ATCTAA ATTTTTACTA TTATAT
20	6	8	1	22381	11.81	AAATTT TTACTATT ATATTT
13	6	1	1	22428	7.49	CGACAT A ATGTTG
14	6	2	1	22430	8.11	ACATAA TG TTGTGT
22	6	10	0	22432	14.95	ATAATG TTGTGTTGTC CATTAT
19	6	7	1	22452	11.66	ATAGTA TAAAAAT TAATAT
14	6	2	1	22456	6.04	TATAAA AA TTAATA
28	9	10	1	22456	14.06	TATAAAAAT TAATATTTCT ATTTCTATA
20	8	4	1	22457	8.32	ATAAAAAT TAAT ATTTCTAT
14	7	0	1	22459	6.1	AAAAATT AATATTT
22	7	8	1	22466	12.06	AATATTT CTATTTCT ATATATT
18	6	6	1	22482	13.5	TATATT TGCAAC AATTTA
21	6	9	1	22508	14	AACAAA TATCATAAC TTAGTT
13	6	1	1	22518	5.03	ATAACT T AGTTCT
14	6	2	1	22556	6.89	ATTCAT CT ATAAAT
12	6	0	1	22559	7.22	CATCTA TAAATG
21	6	9	1	22590	15.13	CATACT ATACTCAGA ATTATG
12	6	0	1	22600	7	TCAGAA TTATGA
19	6	7	1	22604	12.27	AATTAT GATAAAG ATATTT
14	7	0	1	22611	6.7	ATAAAGA TATTTAT
16	6	4	1	22637	12.59	AGTAAT GGGG ATTAAT
22	7	8	1	22707	16.09	TATATCA CACGATGA TGATTTA
18	6	6	1	22757	13.2	ATTTTG TAGTTC CACAAT
14	6	2	1	22760	8.32	TTGTAG TT CCACAA
15	7	1	1	22790	7.07	TTATTGT C ACACTAA
13	6	1	1	22811	6.76	GATGAA C TTTATC
23	7	9	1	22838	16.3	TAAACAA CAGAACAGA TAGTTTA
16	7	2	1	22851	6.88	AGATAGT TT ATTATCT
20	8	4	1	23000	9.53	CAATAATT GTAG AATTAATG
14	7	0	1	23056	9.1	TACCAGT ACCGGTA
12	6	0	1	23060	8.44	AGTACC GGTAAT
18	6	6	1	23090	12.05	TAGTAT TCTTGT ATTCTA
16	6	4	0	23100	7.63	GTATTC TACC GAATAC
19	6	7	1	23157	12.5	CATCTT ACTCAAA AATATG
18	6	6	1	23181	11.44	ATAGGA AATCTA TCTTAT
20	6	8	1	23203	12.11	ATAATT ATTCTATC AATTTT
23	7	9	1	23228	15.72	TTAGTTA GTGTAATGT TAACAAA
21	6	9	1	23257	12.52	GGATAA TTTAATAGT TTTTCC
22	6	10	1	23266	16.64	AATAGT TTTTCCTTAC ACAATT
17	7	3	0	23344	5.21	TCTTGAC ATC GTCAAGA
17	6	5	1	23380	10.52	ACTTGT ATTCA ACATGT
18	6	6	1	23393	10.64	ATGTTT TTCTAT AATCAT
21	7	7	1	23450	12.3	ATTAACA GAATAGA TATTAAT
12	6	0	1	23462	6.69	GATATT AATGTC
22	6	10	1	23612	19.29	TTTTAT AGTGGTGTGA ATACAA
20	7	6	1	23617	14.14	TAGTGGT GTGAAT ACAACTA
22	7	8	1	23677	15.54	GAAAGTA GGAAACAA TACTTAC
20	7	6	1	23691	13.55	ATACTTA CATCAT TAAGCAT
16	6	4	1	23706	12.86	AGCATG ACAG CATGAT
12	6	0	1	23771	7.82	TTTCTT AACAAA
19	8	3	1	23779	10.04	CAAACAGT TTT ACCGTTTG
20	7	6	0	23814	6.93	ACCGCAT AATACA ATGCGGT
21	6	9	1	23824	20.02	ACAATG CGGTGTTTC CTTTGT
16	6	4	1	23863	12.64	CCATTC CACT GAATAG
21	9	3	1	23874	10.16	AATAGCAAA ATC TTTACTATT
27	10	7	1	23875	14.69	ATAGCAAAAT CTTTACT ATTTTGGTAT
16	7	2	1	23924	8.02	TAATGGA AA TTCATTA
14	6	2	1	23955	9.95	AATGCT CC AGCGTT
23	7	9	1	23973	17.86	AACGTAC ATACTAGAC GCACGTT
21	6	9	1	23980	20.28	ATACTA GACGCACGT TATTAT
22	6	10	0	23995	14.57	TATTAT CAGCTATTGC ATAATA
13	6	1	1	24007	7.3	TTGCAT A ATACAA
19	6	7	1	24010	14.29	CATAAT ACAAGAC ACTATG
21	6	9	1	24031	18.04	CATTGA TATCCGCCT TAAATG
21	6	9	1	24053	17.57	ATCTTT GCTAGAGAG AAAGCT
14	6	2	1	24083	8.02	CTTAGA CT TCCAAG
14	6	2	1	24086	7.76	AGACTT CC AAGTAT
14	7	0	1	24131	9.95	ACGCTAA TTAGTGT
20	6	8	1	24161	14.15	TATAAT TTTGTCAT ATTGTA
24	7	10	1	24173	16.43	ATATTGT ACCAGAATTA ATAATAT
13	6	1	1	24195	5.34	ATCTCT A ATAGAT
22	7	8	1	24198	14.43	TCTAATA GATCTGAT TAGTAGA
23	8	7	1	24202	12.01	ATAGATCT GATTAGT AGATATAT
19	6	7	1	24252	11.37	TTAATA AAAATAA TATTCA
23	8	7	1	24252	10.83	TTAATAAA AATAATA TTCATTAA
19	7	5	1	24263	9.97	AATATTC ATTAA GAAGATT
22	6	10	1	24339	13.28	ATAAAC AATATATTAA GTATAT
17	8	1	1	24345	5.9	AATATATT A AGTATATT
18	6	6	1	24380	11.77	ATATAA ATCCAG TAATAT
17	6	5	1	24412	11.96	AACACA AATGG TGTATT
13	6	1	1	24413	7.6	ACACAA A TGGTGT
15	7	1	1	24464	7.33	CTACCAT G ATAGTAG
12	6	0	1	24464	8.13	CTACCA TGATAG
20	6	8	1	24514	15.57	ATCTTT ACATTCTG AAACAT
15	6	3	1	24530	7.4	ACATTT TAT AAATAT
20	9	2	1	24531	6.34	CATTTTATA AA TATATAATG
14	7	0	1	24535	6.4	TTATAAA TATATAA
19	6	7	1	24615	15.18	GGCTAT CGACTTA ATATCC
14	7	0	1	24640	8.29	TTTTCGA TAGAAAA
16	6	4	1	24650	11.16	AAAATC TAGG GAGTTT
24	7	10	1	24650	17.49	AAAATCT AGGGAGTTTA AGATTGT
17	6	5	1	24665	11.67	TAAGAT TGTAC ATTTTA
16	7	2	1	24700	6.32	CAATATT CT AATTTTG
22	6	10	1	24728	18.38	AATCTG TGAAATGGGT CATATT
22	6	10	1	24733	16.41	GTGAAA TGGGTCATAT TATCAC
15	7	1	1	24741	6.79	GGTCATA T TATCACC
16	8	0	1	24769	8.08	ATACTAAT ATTAGCAT
16	6	4	1	24776	10.85	TATTAG CATC CTTATA
14	6	2	1	24785	6.96	CCTTAT AC AGAAGG
18	6	6	1	24832	13.71	ATTGTA TTTCCT TGCAAT
12	6	0	1	24889	5.81	TACTTA TTAGTA
18	6	6	1	24916	11.57	GTTTTA GTGATA TCAAAC
19	6	7	1	24952	10.28	TTAAAA TATATAG TATTAA
20	6	8	1	24986	18.09	TATTAT CGTCGAGC ATAGTA
15	7	1	1	25001	5.9	TAGTAGA A TCAACTA
16	8	0	1	25045	6.94	ATAGAATT AATTTTAT
13	6	1	1	25049	5.04	AATTAA T TTTATT
19	6	7	1	25103	13.43	TATGAT ATTGTTG ATAATA
14	6	2	1	25108	8.1	TATTGT TG ATAATA
17	6	5	1	25130	12.85	TAATAC ACACA GTACTA
19	6	7	1	25145	16.87	TATCGA CGAAACT TTGATA
18	7	4	1	25186	8.58	TTAGATG TTTT CATCTTA
18	7	4	1	25262	9.21	TAGTATT CAAT AATTCTA
13	6	1	1	25263	6.77	AGTATT C AATAAT
20	6	8	1	25270	13.77	AATAAT TCTACTCT AGTATT
19	8	3	1	25272	8.75	TAATTCTA CTC TAGTATTA
19	6	7	1	25341	12	TGAGAA GACAATA TTATCA
12	6	0	1	25347	6.7	GACAAT ATTATC
24	7	10	1	25382	17.09	GAATATT TTTATACGCT AATATAC
20	6	8	1	25385	14.22	TATTTT TATACGCT AATATA
17	8	1	1	25452	5.9	TAATGATA G TATCAATA
20	7	6	1	25480	11.53	ATTTTTA TGGTAT TAATAAT
21	7	7	1	25493	12.19	TAATAAT TAACCTT ATTTTTA
14	6	2	1	25497	8.33	AATTAA CC TTATTT
27	10	7	1	25505	13.36	TTATTTTTAT GTTTGGT ATAAAAATTA
19	6	7	1	25508	13.96	TTTTTA TGTTTGG TATAAA
17	6	5	1	25513	11.66	ATGTTT GGTAT AAAAAT
14	7	0	1	25534	7.53	GATGTCT ACACATC
17	7	3	1	25568	9.34	ACTTTAA CTT TTACAGT
13	6	1	1	25573	6.19	AACTTT T ACAGTT
26	8	10	1	25573	18.91	AACTTTTA CAGTTTTCCC TACAAGTT
13	6	1	1	25605	6.81	TATATT C AACATA
12	6	0	1	25621	9.17	ATCCAT ATGCAT
17	6	5	1	25684	9.96	AATATA TAGAG TATAAT
26	8	10	0	25691	13.37	AGAGTATA ATCATTCTCG TATACTCT
16	6	4	1	25692	8.91	GAGTAT AATC ATTCTC
17	6	5	1	25730	14.81	TCGCCC GCATT GGGCAA
16	6	4	1	25772	11.35	TTAACG GGCT CGTAAA
18	6	6	1	25784	12.65	TAAATT GGGATA AAATTA
18	6	6	0	25793	7.23	ATAAAA TTATGT TTTTAT
22	6	10	1	25814	14.15	TTATCT ATTTTATTCA AGAGAA
18	6	6	1	25817	10.69	TCTATT TTATTC AAGAGA
19	6	7	1	25819	12.51	TATTTT ATTCAAG AGAATA
18	6	6	1	25840	13.98	CAGGAA GTTCCT TTTCTG
19	6	7	1	25907	14.23	TAATAG TCTACAC CTTTTA
14	6	2	1	25924	9.75	TAGTAG GA CTAGTA
18	6	6	1	25926	13.37	GTAGGA CTAGTA TCGTAC
16	6	4	1	25944	10	AATTCA TAGC TGTATT
23	8	7	1	25944	13.63	AATTCATA GCTGTAT TTTGAATT
12	6	0	1	25959	8.38	TTTGAA TTCCAA
20	6	8	1	25979	14.92	AAAAAT ATCTTCCA ATTGTT
19	7	5	1	26034	13.02	ATAGATG CTCCA CATATAT
24	7	10	1	26084	20.79	ACCTATA TACGCCGTTT TATCGGT
16	6	4	1	26168	10.59	AATAAA TAGC TTTACT
20	6	8	1	26171	14.57	AAATAG CTTTACTT CTATAT
22	6	10	1	26173	16.31	ATAGCT TTACTTCTAT ATCTAT
20	6	8	1	26184	12.99	TCTATA TCTATGTT TTTAGA
20	7	6	1	26187	11.25	ATATCTA TGTTTT TAGATTT
24	7	10	1	26191	15.74	CTATGTT TTTAGATTTT AGCATAG
15	6	3	1	26205	7.65	TTTAGC ATA GCTATA
16	8	0	1	26231	6.99	GTTTCTCA TGATAAAC
16	7	2	1	26252	9.33	TCGTTGC CA GCAACTA
12	6	0	1	26320	6.4	CTTCTA TATAAG
17	6	5	1	26368	10.77	TAGGAA TAAAG TTCATA
21	6	9	1	26378	15.18	GTTCAT AACAGATAC ATAAAC
22	6	10	1	26426	18.18	CAATAA AGCGGTTAAA TCATTG
22	6	10	1	26467	21.74	ATTGTT GTGGTGCAGA AGCAAT
23	7	9	1	26508	18.26	CCGCTTA CGTTAATAC TAAGAGG
12	6	0	0	26538	2.95	GTATTA TAATAC
22	6	10	1	26539	18.18	TATTAT AATACGACGG ATAAAA
16	7	2	1	26553	6.6	GGATAAA AG TTTTTCC
22	6	10	1	26555	16.07	ATAAAA GTTTTTCCAA TTATAT
22	6	10	1	26607	17.56	ACCTCA AAAATTTGAG TGAGAT
14	6	2	0	26609	2.9	CTCAAA AA TTTGAG
16	6	4	1	26716	10.12	AATAAA TATG TGTATT
20	7	6	1	26721	11.55	ATATGTG TATTAT CAGATAT
16	8	0	1	26739	7.8	ATCCAAAA TTTTGTAT
15	6	3	0	26771	4.17	GATATT TGT AATATC
24	7	10	1	26796	20.72	ACTTCAA CTCCGGCCAT TTGTAGT
19	6	7	1	26872	15.8	TTACTC CTCTTTT GGGTAA
13	6	1	1	26936	8.34	TTCATC C GATAAA
20	6	8	1	26978	16.08	TTTTAT GGTATTGG ATAGAA
13	6	1	1	27007	6.46	ACATGT T AAATGT
20	6	8	1	27015	13.85	AATGTA GTCAAATA TACTTT
14	7	0	1	27045	6.99	ATACCTA TAGGAAT
13	6	1	1	27068	10.34	AATCAC T GCGATT
20	8	4	1	27096	8.93	ATTTTATT TGTT AAAAAAAT
17	6	5	1	27097	9.93	TTTTAT TTGTT AAAAAA
17	7	3	1	27098	7.93	TTTATTT GTT AAAAAAA
19	9	1	1	27099	6.47	TTATTTGTT A AAAAAATAA
12	6	0	1	27102	7.53	TTTGTT AAAAAA
18	6	6	1	27139	12.89	TAAAAA TCCAAG TTTCTA
22	6	10	1	27140	16.87	AAAAAT CCAAGTTTCT ATTTCT
26	8	10	1	27179	18.8	AACTTCAT CCGTTTCCTT ATGAAGAT
20	6	8	1	27203	19.53	ATGATG TTTGGCGC CTTCAT
17	7	3	1	27247	12.12	TTGCATG TTG CATGAAA
25	8	9	1	27248	16.58	TGCATGTT GCATGAAAT AATATGCA
22	7	8	1	27253	14.4	GTTGCAT GAAATAAT ATGCACC
19	6	7	1	27411	15.8	ACTAAT GGATCGT ATTGGT
19	6	7	1	27452	14.25	TCTAGA TACTGAT TCTGGA
15	6	3	1	27499	8.44	TAATGG TTC CCATAA
22	6	10	1	27548	18.38	GTCTGC ATTAACTAGA GGAGAC
12	6	0	1	27689	10.93	CACCAC GTGCTG
12	6	0	1	27771	6.99	ATATGA TCATGT
18	7	4	1	27868	12.58	ATACTAA TGCC TTAGGAT
15	6	3	1	27902	7.94	ATATTT ACA ATATAT
15	6	3	1	27925	9.33	TGTCCA GAT TGAACA
13	6	1	1	27937	5.89	ACATAC A GTTTGT
20	6	8	1	27968	12.44	AACTAT CAATATTA ACAGTT
15	6	3	1	27993	8.24	AATGAT CAT ATTATT
19	6	7	1	27997	11.66	ATCATA TTATTTT TATGTT
16	6	4	1	28022	9.23	ATAATT GTAA AAATAT
22	10	2	1	28023	6.35	TAATTGTAAA AA TATACAATTA
22	6	10	1	28069	16.46	TACTGT ATTTTGTGAG ATAGTA
18	9	0	1	28150	9.65	ATGTAGTCG CGACTCCAT
19	6	7	1	28169	12.84	ATTGAT TTAATAG ATGAAT
23	7	9	1	28171	13.43	TGATTTA ATAGATGAA TATATCA
14	6	2	1	28178	7.51	ATAGAT GA ATATAT
13	6	1	1	28215	7.07	TGTTTA A TAAAGA
21	6	9	1	28281	17.81	CTATAC GGTACTATG GTATTG
15	6	3	1	28298	7.91	ATTGAT AAA ATTAAT
22	6	10	1	28402	18.37	ATGTGC TAAAATCACT GAACAT
13	6	1	1	28441	5.89	TTCAGA A TCTAAA
12	6	0	1	28445	6.62	GAATCT AAATTC
15	7	1	1	28454	7.59	TTCCAAT C ATTGGGA
16	6	4	1	28498	10.39	TATAAA CATC TTGATA
19	6	7	1	28506	12.22	TCTTGA TACTTTT TCTAGA
21	7	7	1	28513	12.77	ACTTTTT CTAGAAA AAAAAAT
21	6	9	1	28514	14.77	CTTTTT CTAGAAAAA AAAATG
14	7	0	0	28515	2.66	TTTTTCT AGAAAAA
20	6	8	1	28538	13.26	TGATGA TATAAGTG TCTTCA
12	6	0	1	28557	10.15	ATAACG CATTAT
18	7	4	1	28558	10.05	TAACGCA TTAT TACGTTA
18	6	6	1	28608	11.01	CTATCA TGTATT TGAGAG
14	6	2	1	28683	9.74	TGCTAT GG ATGGCA
15	6	3	1	28700	12.04	TCCCGC GGT GCGGAA
20	6	8	1	28722	12.68	TTATAT AATCTACA AAATAA
19	8	3	1	28744	10.91	ATCGCATA TAG TATGAGAT
15	6	3	1	28752	9.93	TAGTAT GAG ATAGTA
12	6	0	1	28770	7.84	TAAACA TTTTTA
14	7	0	1	28809	9.39	TACCCAA TTCGGTA
12	6	0	1	28832	10.65	ATTGTC GCCAAT
21	6	9	1	28864	13.12	GTTCAT TAGTATAGT ATTAAC
15	6	3	1	28869	8.22	TTAGTA TAG TATTAA
13	6	1	0	28892	2.44	TTTATG T CATAAA
16	6	4	0	28928	6.98	ATATCA CACA TGATAT
15	6	3	0	28935	3.03	ACATGA TAT TCATGT
22	6	10	1	28937	17.61	ATGATA TTCATGTCAC TATTAT
14	6	2	1	28938	7.5	TGATAT TC ATGTCA
15	7	1	1	28955	5.61	TTATAAT C ATTATTA
12	6	0	1	28958	6.97	TAATCA TTATTA
22	6	10	0	28973	14.61	TTATCA CAATACGTGT TGATAA
12	6	0	1	28979	8.47	CAATAC GTGTTG
17	8	1	1	28986	5.9	TGTTGATA A TATCTACA
20	8	4	1	28990	9.79	GATAATAT CTAC ATATGATC
15	6	3	1	28998	9.11	CTACAT ATG ATCTAG
12	6	0	1	29026	6.39	TTGTCT ATACAA
21	7	7	1	29065	14.78	GTATTGA ACAGCCA TCATTAC
12	6	0	1	29107	8.75	ATAATC GAGTAT
17	8	1	1	29124	7.03	TAGACTTG T CAAATCTA
19	6	7	1	29134	11.98	AAATCT ATATACC ATATTT
13	6	1	1	29178	6.18	GATCAT C ATTATC
20	10	0	1	29209	6.97	ATCATGTACA TGTACATAAT
17	7	3	1	29224	7.95	ATAATCT ATG ATATTAT
15	7	1	1	29230	6.21	TATGATA T TATTATA
22	6	10	1	29233	13.92	GATATT ATTATACATA AACATC
23	8	7	1	29252	13.27	ATCGACAA CATACTA TTGTCTAT
17	6	5	1	29261	11.66	ATACTA TTGTC TATTAT
17	6	5	1	29290	14.15	GATCCA AACCC TTGATC
19	7	5	1	29313	11.68	ATCTGTA CTATC TAGAGAT
20	9	2	1	29317	7.21	GTACTATCT AG AGATTGTAC
16	6	4	1	29333	9.46	GTACTT CTTC AAGTTC
22	8	6	1	29353	13.15	TAATATAT ACGTTG ATAGATTA
25	12	1	1	29366	6.19	GATAGATTAGCT G AGCTATTCTATC
18	6	6	1	29367	14.55	ATAGAT TAGCTG AGCTAT
15	6	3	1	29378	9.54	GAGCTA TTC TATCTC
13	6	1	1	29400	7.52	TACATT A AACGTA
12	6	0	1	29406	8.6	AAACGT ACATTT
17	8	1	1	29420	5.64	CATTATTA A TAAGAATG
17	6	5	1	29428	12.18	ATAAGA ATGAC TCCTAT
19	6	7	1	29430	16.45	AAGAAT GACTCCT ATGCTT
20	6	8	1	29453	15.11	TATAAT CTTCGTCT ATTACA
21	6	9	1	29479	16.2	CCTATA TCAATGCCT TTTAGG
16	6	4	1	29522	11.49	TTCTAC CATA GCAGAA
18	6	6	1	29548	10.08	GACATA CTAATA TCTGTC
21	7	7	1	29664	13.85	TCTGTTA GTTTCCT TAACAAA
24	8	8	1	29667	15.21	GTTAGTTT CCTTAACA AATCTAAC
17	6	5	1	29668	10.74	TTAGTT TCCTT AACAAA
17	7	3	1	29701	9.43	ATATTCA TGT TGAACAT
17	8	1	1	29704	6.79	TTCATGTT G AACATAAA
23	8	7	1	29714	12.57	ACATAAAA AATATCA TTTTATTT
17	7	3	1	29718	7.37	AAAAAAT ATC ATTTTAT
21	8	5	1	29725	9.94	ATCATTTT ATTTC AAAATTAT
14	6	2	1	29731	6.61	TTATTT CA AAATTA
17	7	3	1	29801	7.92	TCTATAG TAT CTATATA
18	7	4	1	29804	9.38	ATAGTAT CTAT ATACGAT
16	7	2	1	29835	9.42	CTCCTAT CA ATAGCAG
19	6	7	1	29864	14.53	ATGATC AATTCTG GATTAT
15	6	3	0	29879	6.59	TTATCC CTC GGATAA
20	7	6	1	29889	12.03	GATAAAT AGGATC ATCTATC
22	7	8	1	29910	15.52	GAGTCCA TGTATTGC TGGATTC
23	7	9	1	29917	18.78	TGTATTG CTGGATTCA CAATAAA
13	6	1	1	29938	9.7	AAATTC C GCATTT
14	6	2	1	29990	6.91	CATGAT TT ATAATG
18	7	4	1	29996	10.05	TTATAAT GAGG ATAATAA
17	6	5	1	30052	11.37	CAAATA TTCTG TAGTTG
15	6	3	1	30126	9.05	CTGGAT TAC ATCTAG
17	6	5	1	30211	14.15	TGGTAG ACCTC CTACTA
23	10	3	1	30240	9.86	TGTTAGCGGG TAT CCCGCTAGCA
17	6	5	1	30249	15.65	GTATCC CGCTA GCATAC
15	7	1	1	30277	9.78	ATTCATC G GAGGAAT
22	6	10	1	30281	18.81	ATCGGA GGAATTGGAA TCCAAT
15	7	1	0	30289	1.58	AATTGGA A TCCAATT
15	6	3	1	30296	10.81	ATCCAA TTG TTTGAT
19	6	7	1	30300	12.02	AATTGT TTGATAT ATAATT
13	6	1	1	30326	7.56	ATAGCA T TGTTAT
22	6	10	1	30337	17.53	ATGTAT TTCATTGTTC ATCCAT
18	8	2	1	30388	8.93	ATGAGTAC TT GTACACAT
15	6	3	1	30402	9.95	ACATAT GGA ATATAT
17	6	5	1	30405	9.65	TATGGA ATATA TCTATA
14	6	2	1	30410	6.92	AATATA TC TATAAT
20	7	6	0	30434	8.91	TTCATAG GATACT CTATGAA
17	6	5	1	30486	10.57	CACAAT GAAAT ATTATG
22	6	10	1	30495	17.29	ATATTA TGTTACAGTC TAGTAT
24	8	8	1	30513	13.81	GTATCCAT TTTACATT ATGTATAC
15	7	1	1	30521	5.03	TTTACAT T ATGTATA
21	6	9	1	30576	16.71	TAAGAA GTAGCAGAT TTCCTA
21	6	9	1	30688	14	TTTCAT AGATAGATA ATCAAA
22	9	4	1	30696	9.78	ATAGATAAT CAAA ATTGTCTAT
18	6	6	1	30703	11.81	ATCAAA ATTGTC TATGAT
13	6	1	1	30716	6.75	ATGATG T CATCTT
15	7	1	1	30735	7.33	CCAAAAA G TGTTTGG
22	6	10	1	30749	16.08	GTAATA AAGTCTTTAG TATGAC
17	8	1	1	30750	7.04	TAATAAAG T CTTTAGTA
20	6	8	1	30781	16.8	GGATAG TCCGTATT CTATAC
16	6	4	1	30807	11.99	TGTAAC ACTC GATACA
15	7	1	1	30846	7.61	GGATAAA G TTTATAC
14	6	2	1	30856	7.19	TATACA AG TGTAGA
20	6	8	0	30864	8.96	TGTAGA TGATAAAT TCTACA
22	7	8	1	30877	13.91	TTCTACA GATGTTAA TATAGAA
22	6	10	1	30888	18.27	TTAATA TAGAAGCACG TAATAA
24	7	10	1	30903	19.95	GTAATAA ATTGACGACG TTATGAC
12	6	0	1	30927	6.68	TATCTA TATATA
19	6	7	0	30934	10.4	ATATAC CTTTCCA GTATAT
16	7	2	1	30984	8.9	TGTCAAG GT CTAGACA
22	6	10	1	31035	21.06	TTTGGC GTAAATGTGT GCGAAA
22	6	10	1	31058	16.93	TATGGA GATAACTTTT TCAATA
17	6	5	1	31083	10.82	TAGAAT TGACT ATTATA
18	7	4	1	31114	9.53	TTCAATA ATTG TTTTGAA
14	6	2	1	31164	8.38	TACAGT AC ACAGTA
15	6	3	1	31166	9.66	CAGTAC ACA GTATTG
18	6	6	1	31181	14.52	ACAAAT ATCGGC ATTTAT
20	6	8	1	31183	16.51	AAATAT CGGCATTT ATGTTT
20	6	8	1	31192	14.38	CATTTA TGTTTCTT TAAAAG
28	10	8	1	31200	14.97	TTTCTTTAAA AGTCAACA TCTAAAGAAA
18	7	4	1	31222	10.38	AAGAAAA ATGA TTGTCTT
12	6	0	0	31280	4.43	TTTTTC GAAAAA
17	8	1	1	31286	5.6	GAAAAAAT T AGTTTTTC
14	7	0	1	31288	6.96	AAAAATT AGTTTTT
22	6	10	1	31310	15.54	TGATAT ATTTTCCATG AAATCA
15	6	3	1	31343	9.37	AACATT GTA AATTTT
16	6	4	1	31348	9.77	TGTAAA TTTT TTTAAA
18	6	6	1	31372	10.93	CAGAAA TCAATC TATCTG
18	7	4	1	31423	10.32	AATTCAT TCCT ATGAGTT
21	6	9	1	31441	17.29	TAACTG GAAGAGCCA CAGTAA
16	8	0	1	31487	7.29	ATTTGTTA TAATAAAT
17	6	5	1	31491	9.09	GTTATA ATAAA TCTAAC
20	6	8	1	31496	15.38	AATAAA TCTAACGG TTTCTT
19	8	3	1	31535	8.82	ATGTTTAA ACA TCAAACAT
12	6	0	0	31535	2.65	ATGTTT AAACAT
20	6	8	1	31582	14	TACTAA TTAATTCG TTAGAA
14	7	0	1	31583	7.66	ACTAATT AATTCGT
14	6	2	1	31664	8	AAAGAA GA TTCCTT
17	6	5	1	31666	11.59	AGAAGA TTCCT TCTACT
19	6	7	1	31679	15.59	TACTGC AGCAAAG GCAATA
19	6	7	1	31708	19.25	CATAAC CGGCGCT GTCATG
21	7	7	1	31749	13.38	GCCTTCT TTTTTAC ACAAGGC
24	7	10	1	31791	16.64	AGGTAGT TTTTTTCATT ACTATCT
13	6	1	1	31810	6.76	TATCTT T AACATA
21	6	9	1	31824	16.42	GTATCG ATCAAAAGA CTATAC
18	7	4	1	31841	11.64	ATACATT TCCG AATGAAT
16	6	4	1	31852	9.23	AATGAA TGTT TTCAAT
23	7	9	1	31859	18.48	GTTTTCA ATGGCCATC TGAAATC
12	6	0	1	31913	6.93	TTCTGT ACAAAA
22	6	10	1	31958	19.65	ACTGGC TGCAAAAAAC GCCAAT
24	7	10	1	31967	18.84	AAAAAAC GCCAATACAT GTTTTAT
22	6	10	1	31967	20.28	AAAAAA CGCCAATACA TGTTTT
12	6	0	1	31977	6.39	AATACA TGTTTT
16	8	0	1	31982	7.29	ATGTTTTA TAAAATAT
18	7	4	1	32030	8.32	GATATCT TTAG ATATATC
14	6	2	0	32031	2.6	ATATCT TT AGATAT
12	6	0	1	32038	7.51	TAGATA TATCCA
21	6	9	1	32065	20.41	AAAATG ATGCCTCTG CCTTTT
15	6	3	1	32089	9.04	ACATAT TCC AGATGT
12	6	0	1	32100	7.59	ATGTCA TGATAT
24	7	10	1	32106	19.53	TGATATT GGATTGGGAA AATAACA
20	6	8	1	32114	15.49	GATTGG GAAAATAA CAAATC
18	8	2	1	32128	8.33	CAAATCTA TT TGGATTTG
22	6	10	0	32169	11.82	AAATTA ACAATAGTAG TAATTT
19	6	7	1	32174	12.52	AACAAT AGTAGTA ATTTTT
21	7	7	0	32257	8.5	CAATAAT TACAAGT ATTATTG
16	7	2	1	32258	7.8	AATAATT AC AAGTATT
26	8	10	1	32276	17.24	TGATAGCA TTGTTATTAC TACTATCA
13	6	1	1	32278	7.56	ATAGCA T TGTTAT
18	6	6	1	32287	11.53	TTATTA CTACTA TCATAA
13	6	1	0	32301	1.58	ATAATT A AATTAT
20	6	8	1	32313	17.99	TCGACA TTCATGGG TGTTGA
22	6	10	1	32327	15.43	TGTTGA ATAATCGTTA TCATCA
19	6	7	1	32332	13.55	AATAAT CGTTATC ATCATT
12	6	0	1	32358	8.17	TGTGAC GTCATA
13	6	1	1	32374	6.8	ATAAAT C ATTTGT
18	6	6	1	32445	14.54	CATTCG GATTCA CAAATG
19	7	5	1	32475	10.8	AAAGTTT TATGG AAACTAT
15	6	3	1	32481	9.9	TTATGG AAA CTATAA
12	6	0	1	32487	7.55	AAACTA TAATTT
19	6	7	1	32498	13.42	TTGTGA AAACAGA TAACAA
22	6	10	1	32509	17.37	GATAAC AAGAAAACTC GTCATC
21	10	1	1	32528	6.22	ATCGTTCAAA T TTTTAACGAT
16	6	4	1	32597	10.61	TGGATA TGGG TTTCCA
16	6	4	1	32600	10.04	ATATGG GTTT CCAGAT
12	6	0	0	32612	2.62	AGATAT ATATCT
19	6	7	0	32658	9.05	GGAAAT GGAAGAT ATTTCC
21	8	5	0	32660	5.34	AAATGGAA GATAT TTCCATTT
22	7	8	1	32665	14.36	GAAGATA TTTCCATT TATCTAC
19	8	3	1	32727	8.23	GCGAAAGA TGT TATTTCGC
20	6	8	1	32731	16.62	AAGATG TTATTTCG CATCGT
20	6	8	1	32775	18.21	GTTAGA TAACGCAC TCTACC
21	7	7	1	32830	14.57	TCATAGT AGTCGTA ACGATGA
16	6	4	1	32837	13.03	AGTCGT AACG ATGACT
18	7	4	1	32843	12.47	AACGATG ACTC CATCTTT
22	6	10	1	32867	18.66	TGATAC TCCTTTGTAT GTACCA
18	6	6	1	32883	13.92	GTACCA GAATCT TCGTAC
17	6	5	0	32925	5.68	GTTAAT GATAT ATTAAC
24	7	10	1	32944	15.94	GTTTTAT GAATGATGAT ATATAAC
19	7	5	1	32961	11.04	ATATAAC CAGAA GTTTTAT
18	6	6	1	32968	12	CAGAAG TTTTAT CCTCTG
12	6	0	1	33003	6.97	TTATCA TTATAA
13	6	1	1	33004	5.61	TATCAT T ATAATA
14	7	0	1	33054	6.4	GTACAAA TATGTAC
21	6	9	1	33125	18.56	AAAAAC TCTAACGAC GTTTGT
13	6	1	1	33132	7.05	CTAACG A CGTTTG
14	6	2	1	33147	11.34	CACATC TT GATGCG
16	6	4	1	33165	10.1	AATAAA TGTT TTGATT
16	7	2	1	33179	6.6	TTTCAAT TT ATTGTAA
14	6	2	1	33185	6.93	TTTATT GT AAAAAA
24	7	10	1	33190	17.98	TGTAAAA AAAGATTCGG TTTTATA
24	8	8	1	33191	15.1	GTAAAAAA AGATTCGG TTTTATAC
19	6	7	1	33194	14.09	AAAAAA GATTCGG TTTTAT
13	6	1	1	33270	7.31	CATGGT T AACATG
21	6	9	1	33281	18.4	TGTACC TCATCAACC GGTAAA
18	6	6	1	33294	13.19	CCGGTA AAAGAC TATCGG
23	7	9	1	33298	16.64	TAAAAGA CTATCGGAT TCTTCTA
13	6	1	1	33353	6.78	TCATTA T TAATCA
21	6	9	1	33355	13.96	ATTATT AATCAAGTC AATTAT
15	6	3	1	33393	8.2	TAAGTA TTT TACTCA
17	7	3	1	33407	7.65	ATTTTTT TAT AAAAACT
14	7	0	1	33408	6.1	TTTTTTT ATAAAAA
12	6	0	0	33410	2.94	TTTTTA TAAAAA
20	9	2	1	33412	7.49	TTTATAAAA AC TTTTAGAAA
26	8	10	1	33433	18.3	ATACAGAC TCTATCGTGT GTCTATAT
13	6	1	1	33433	8.21	ATACAG A CTCTAT
18	6	6	1	33435	13.36	ACAGAC TCTATC GTGTGT
13	6	1	1	33500	5.91	ATTTAT C ATATAT
12	6	0	1	33504	6.97	ATCATA TATAAT
19	6	7	1	33510	14.76	TATAAT GGTCCAA ATTCTA
22	6	10	1	33550	15.45	GATCAT TAAGGTTCTT ATAATC
22	6	10	1	33662	15.55	ATTAAA CTAATTCATT TTCAAT
17	7	3	1	33669	8.78	TAATTCA TTT TCAATTA
13	6	1	1	33682	6.49	ATTATA A TATACT
12	6	0	1	33691	6.98	TACTGA TTAGTA
13	6	1	1	33694	7.94	TGATTA G TAATGA
16	6	4	1	33712	9.16	AAAATA AAAA TATTCT
12	6	0	1	33717	6.92	AAAAAT ATTCTT
17	6	5	1	33727	14.37	TTCATA ACCGG TAAGAA
20	6	8	1	33749	14.73	AAAGTT CACATTGA AACTAT
15	6	3	1	33756	9.05	ACATTG AAA CTATGT
19	8	3	1	33780	9.71	TACATCAT GAG ATGATATA
22	6	10	1	33796	18.95	ATACTC TATTTTGGTG GAGGAT
19	9	1	1	33814	7.89	GGATTATAT G ATATAATTC
19	6	7	1	33826	14.69	ATAATT CGTGGAT AATCAT
14	6	2	1	33849	8.66	AAGACA CA TTTCTT
22	6	10	1	33854	17.98	ACATTT CTTCATTCGT AAATCT
18	6	6	1	33873	12.72	TCTTTT CACATT AAATGA
13	6	1	1	33879	6.78	CACATT A AATGAG
12	6	0	1	33911	7.55	CTTCAT ATGATG
21	6	9	1	33985	20.17	GATCCC TCCATTATC GCGATC
19	6	7	1	34019	13.68	TATTTA TACCTTG TAATTA
27	9	9	1	34030	14.23	TGTAATTAA ATTTTTTTA TTAATTAAA
19	8	3	1	34032	7.04	TAATTAAA TTT TTTTATTA
22	7	8	1	34035	11.2	TTAAATT TTTTTATT AATTAAA
14	7	0	1	34043	5.8	TTTTATT AATTAAA
22	6	10	1	34045	15.44	TTATTA ATTAAACGTA TAAAAA
12	6	0	1	34052	7.58	TTAAAC GTATAA
16	7	2	1	34055	6.04	AACGTAT AA AAACGTT
21	6	9	1	34114	17.05	TAGCTA CAGTAAAAA TAACTA
15	6	3	1	34194	12.05	ATAGGT GGA ACGTAT
18	6	6	1	34224	11.2	TTAACA ATTGTC TGTAAA
21	6	9	0	34229	12.5	AATTGT CTGTAAACC ACAATT
20	6	8	1	34299	18.45	GGAGGA GCCGAACA TTCTCC
18	6	6	1	34308	13.65	GAACAT TCTCCG ATATTC
21	9	3	1	34319	7.6	GATATTCAA TTT TTGTATATC
13	6	1	1	34344	7.34	ATGTTA T TAACCT
19	8	3	1	34459	8.77	GAAGTAAT GAA ATCACTTC
19	7	5	1	34463	10.52	TAATGAA ATCAC TTCAATA
20	8	4	1	34469	9.82	AATCACTT CAAT AAATGATT
17	6	5	1	34475	11.11	TTCAAT AAATG ATTCAA
13	6	1	1	34483	7.92	ATGATT C AACCAT
22	6	10	1	34485	19.63	GATTCA ACCATGAGTG TGAAAC
14	6	2	1	34507	9.09	TAAGTC GA GAATTA
14	6	2	1	34551	7.19	CAATTT TT AAACTG
22	7	8	1	34565	17.72	TCCTATA ACCTCTCC TATATGA
16	6	4	1	34577	11.46	TCCTAT ATGA ATAGCA
16	6	4	1	34625	8.63	TAATTT TTGT AAATAA
26	8	10	1	34628	15.28	TTTTTGTA AATAACTATC TATAAAAA
14	6	2	1	34643	6.06	ATCTAT AA AAAGAT
19	7	5	1	34644	11.36	TCTATAA AAAGA TTATACA
22	6	10	1	34653	16.71	AGATTA TACAAAGTTT TAAACT
15	7	1	1	34662	6.15	AAAGTTT T AAACTCT
18	6	6	1	34690	13.52	TTTATC CAGTCT GAGAAA
17	7	3	1	34701	8.73	TGAGAAA ATG TCTCTCA
13	6	1	1	34702	6.45	GAGAAA A TGTCTC
24	7	10	1	34705	15.82	AAAATGT CTCTCATAAT AAATTTT
12	6	0	1	34800	6.95	GATGAA TTCTTC
22	6	10	1	34810	19.08	TCTAAT GCTGTACTAA ATTCGA
22	7	8	1	34825	12.38	AATTCGA TATCTTTT TCGATTT
18	6	6	1	34830	11.91	GATATC TTTTTC GATTTC
15	6	3	1	34859	8.77	TTAATA AAG TATGAA
14	6	2	1	34907	8.36	CAACTT TG AAATTG
19	6	7	1	34914	11.93	GAAATT GTTTTTT ATTTTC
19	6	7	1	34951	15.03	ACTTGG GAAAAGT CAAAGT
20	6	8	1	34966	16.05	AAGTCG TTTAATGC CGATTT
16	6	4	1	34972	12.16	TTTAAT GCCG ATTTAA
18	6	6	0	34983	9.09	TTTAAT ACGTTC ATTAAA
21	8	5	1	34995	11.39	ATTAAAAA CAAAC TTTTTATT
20	6	8	1	35000	14.37	AAACAA ACTTTTTA TTCTTT
15	6	3	1	35001	9.09	AACAAA CTT TTTATT
15	6	3	1	35013	8.79	ATTCTT TAG ATGAAT
18	7	4	1	35033	12.08	TTGGTTC ATTG GAATCAA
14	6	2	1	35037	9.49	TTCATT GG AATCAA
23	8	7	1	35057	14.91	AGATATTA TCGGGTT TAAGATCT
14	6	2	1	35113	7.77	TAGATT TT AATGTA
17	6	5	1	35122	10.55	ATGTAT AACAG AGACAT
18	7	4	1	35127	9.21	TAACAGA GACA TCTGTAA
14	6	2	1	35137	7.49	ATCTGT AA AAAGAT
13	6	1	1	35145	6.49	AAAGAT A AACTTT
15	7	1	1	35147	7.92	AGATAAA C TTTATGT
14	7	0	1	35171	7.46	AAGATTT AAATCCT
16	6	4	1	35176	10.03	TTAAAT CCTA ATTTGA
18	6	6	1	35190	14.98	GATAGC TAACTC GGTATC
18	6	6	1	35192	15.86	TAGCTA ACTCGG TATCTA
21	7	7	1	35209	16.89	ACTTTAT CTGCCGA ATACAGT
20	10	0	1	35236	6.1	GGAAAAATTA TAATATTTCC
13	6	1	1	35241	5.34	AATTAT A ATATTT
27	9	9	1	35276	17.88	TTCTCTTTT CATGTTCGA AAAAGTGAA
21	6	9	1	35278	16.69	CTCTTT TCATGTTCG AAAAAG
18	7	4	1	35310	8.37	GTTAAAA TAGT TTATAAC
12	6	0	1	35312	6.96	TAAAAT AGTTTA
22	6	10	1	35315	14.72	AATAGT TTATAACATT AATATT
14	7	0	1	35324	7	TAACATT AATATTA
20	10	0	1	35324	7.24	TAACATTAAT ATTACTGTTA
18	7	4	1	35328	9.54	ATTAATA TTAC TGTTAAT
13	6	1	1	35338	7.35	CTGTTA A TAACTG
14	6	2	1	35371	9.13	AATTTC AC GAATTT
12	6	0	1	35405	10.94	TAAACG CCTTTA
18	6	6	1	35424	10.65	TTTAGA AGAATA TCTCAA
19	7	5	1	35500	9.65	TTATACA GAGTA TGTAAAA
20	6	8	1	35512	13.58	TGTAAA AATGTTAA TTTATA
18	7	4	1	35514	8.93	TAAAAAT GTTA ATTTATA
18	6	6	1	35559	10.61	GATTAA TTTTTT TTCATC
17	8	1	1	35613	8.65	AAACTCCG C CGTAGTTT
26	8	10	1	35644	19.35	AATTTTGT GGCCTCGAAT ACAAATTT
14	6	2	1	35669	6.65	TTACTA CA TAGTTA
14	6	2	1	35673	8.62	TACATA GT TATCTA
12	6	0	1	35676	7.24	ATAGTT ATCTAT
20	6	8	0	35702	12.01	CATATC CTCCTGTA GATATG
18	6	6	1	35725	13.56	TAAAAA TCGTCG TTTATA
20	8	4	1	35742	11.31	AGGATAAA ATCG TTTATCTT
22	6	10	1	35745	16.58	ATAAAA TCGTTTATCT TTTTGT
21	6	9	1	35754	16.22	TTTATC TTTTTGTTG GAAAAA
22	8	6	1	35757	14.9	ATCTTTTT GTTGGA AAAAGGAT
17	6	5	0	35759	8.2	CTTTTT GTTGG AAAAAG
24	7	10	1	35774	15.81	AGGATGA ATTAATGTAA TCATTCT
18	6	6	1	35779	10.96	GAATTA ATGTAA TCATTC
16	6	4	1	35798	8.62	CTTCTA TCTT TAGTAG
23	7	9	1	35806	16.77	TTTAGTA GTGTTTCCT TATTAAA
23	7	9	1	35824	13.08	TTAAAAT TCTTAAAAT AATTTAA
13	6	1	1	35824	6.16	TTAAAA T TCTTAA
18	8	2	1	35827	6.32	AAATTCTT AA AATAATTT
22	9	4	1	35829	9.52	ATTCTTAAA ATAA TTTAACAAT
19	7	5	1	35894	10.82	TTATGTT GTTAA AATATAA
15	6	3	1	35895	9.36	TATGTT GTT AAAATA
16	6	4	1	35900	7.51	TGTTAA AATA TAAACA
21	6	9	1	35907	15.9	ATATAA ACAGTCTCC TAATAT
15	6	3	1	35927	8.81	TAACAG TAT CTGATA
13	6	1	1	35931	7.35	AGTATC T GATAAT
24	8	8	1	35942	16.67	ATCTATGG GGAGACAT CCATTGAT
21	6	9	1	35960	18.23	ATTGAT ATTCAGGGG ATGAAT
14	7	0	1	35997	6.11	TTATTGT ACAAAAA
21	7	7	1	36039	13.12	TTGATAG AGATAAA CTATTAA
16	6	4	1	36046	10.1	AGATAA ACTA TTAACT
17	6	5	1	36050	10.8	AAACTA TTAAC TATTTT
22	6	10	1	36077	20.1	TTAACA CCTCCACAGT TTTTAA
22	6	10	1	36086	16.08	CCACAG TTTTTAATTT CTTTGG
22	7	8	1	36094	14.92	TTTAATT TCTTTGGT AATGAAA
23	10	3	1	36096	10.22	TAATTTCTTT GGT AATGAAATTA
20	7	6	1	36111	10.97	TGAAATT ATTCAC AATATCA
15	6	3	1	36186	10.74	TCAATA GGG TAGTGA
16	7	2	1	36212	8.06	ATGATAT TG ATATCTT
19	6	7	1	36250	13.92	TGATTC TTTGATG GTATCA
16	6	4	1	36261	13.91	TGGTAT CAGC ATACGA
15	6	3	1	36275	10.77	GAATTA CAA TAATGC
22	6	10	0	36310	12.29	GGAATT ATAGTAAGCC AATTCC
21	6	9	1	36322	20.38	AGCCAA TTCCAATTG TTGCCT
22	6	10	1	36329	20.03	TCCAAT TGTTGCCTGT ATTGTA
18	8	2	1	36367	8.92	CGCAATGA TG TCCTTGCG
13	6	1	1	36386	6.51	TTCTCT G ATAGAA
15	6	3	1	36420	11	TATCAT TTG ACGATA
18	7	4	1	36459	10.87	CTACTAA CTTC TTGGTAG
15	6	3	1	36469	10.19	CTTGGT AGG ACAAAG
21	6	9	0	36498	14.04	AAATAG CTTCTCCTC CTATTT
19	6	7	1	36508	14.8	TCCTCC TATTTGT GGAAGA
15	6	3	1	36515	10.78	ATTTGT GGA AGAAAT
12	6	0	1	36535	8.41	TCCTCT AGATGA
21	7	7	1	36559	15.11	AGTATCT CCTTGAC AGATATT
21	6	9	1	36654	20.67	ATCCTG CACTATGCC CAAGAT
19	6	7	1	36660	17.04	CACTAT GCCCAAG ATAGAG
17	6	5	1	36687	11.91	TGGTGA ATCCA TCACTA
21	6	9	1	36690	16.28	TGAATC CATCACTAT GTTTCA
19	6	7	1	36709	14.53	CAGTTT AACCAAG AAACAG
22	6	10	1	36730	16.86	AGCTGG TCTAAAATTT CCATCT
17	7	3	1	36749	9.06	TCTCTAT CTA ATACAGA
21	6	9	1	36787	17.52	TATGAC CGGTTTAAT GTTATA
18	9	0	1	36799	7.3	AATGTTATA TGTAACATT
22	6	10	1	36870	21.57	ACAATG TTTCTACCGG CATGGT
17	6	5	1	36878	15.47	TCTACC GGCAT GGTGGA
27	9	9	1	36888	18.93	TGGTGGATA CGAAGATGC TATCCATCA
21	7	7	1	37024	13.59	AGAGGAT TTTCTAG ATACTCT
14	6	2	1	37054	7.47	CTTTGA TC TCAATG
12	6	0	1	37077	9.5	ACCCCA TGGTGT
21	7	7	1	37096	13.25	AACGATA AAAATAA TATTGTT
23	7	9	1	37099	12.85	GATAAAA ATAATATTG TTTTTTC
22	6	10	1	37101	14.72	TAAAAA TAATATTGTT TTTTCA
18	9	0	1	37102	6.99	AAAAATAAT ATTGTTTTT
15	7	1	1	37102	6.77	AAAAATA A TATTGTT
15	6	3	1	37143	10.23	TGACTC ATG GATTCA
20	7	6	1	37195	13.58	TATAACT GAACTG AGATATA
19	6	7	1	37210	15.82	ATATAT ACACCGG ATCTAT
14	6	2	1	37306	7.79	TGTTAA AG TTAATA
15	7	1	1	37336	7.62	CCAATAA A TTATTTG
17	8	1	1	37337	5.93	CAATAAAT T ATTTGTTG
23	8	7	1	37351	15.51	TTGTGACT GCGTTCA AGTCATAA
14	6	2	1	37374	8.64	ATTATC TT GATACT
15	7	1	1	37379	7.89	CTTGATA C TATCCAG
13	6	1	1	37394	7.62	TAAACA G TCTTTA
18	6	6	1	37412	11.51	TGGAAT ATTATC ATCCCA
15	7	1	1	37462	5.93	CTGCTCT G ATAGCAG
18	8	2	1	37483	9.9	TATCGACG GA CGTCAATA
18	6	6	1	37521	13.47	TTGTCA TCATCG TGATAA
15	6	3	1	37524	9.82	TCATCA TCG TGATAA
21	6	9	1	37538	18.79	AACTAC GGGAATATG GTCGTT
20	6	8	1	37660	16.6	TATCGA GAACAGAT TTGATA
24	7	10	1	37667	16.88	AACAGAT TTGATACGAT ATTTGTT
22	6	10	0	37699	10.38	GATTAT TCACTATAAT ATAATC
13	6	1	1	37707	6.49	ACTATA A TATAAT
22	8	6	1	37715	12.73	ATAATCTA GACAGA TAGATGAT
23	7	9	1	37738	14.5	CGATAAA TAGAGAAGG TATATCG
16	6	4	1	37756	13.06	TATCGT TGGT AGGATA
16	7	2	1	37787	9.88	AGTATTC TC GGATACT
16	6	4	1	37803	10.71	CTATTG ATGA CACTAG
14	6	2	1	37822	8.93	AGAACA TG TCTTCT
19	8	3	1	37829	8.47	GTCTTCTA TTC TAGAAAAC
12	6	0	1	37835	6.12	TATTCT AGAAAA
13	6	1	1	37870	7.01	TTAAAA C TTCTAA
12	6	0	1	37906	7.99	CCTCGT ACAAGG
24	7	10	1	37921	18.62	TCAAGGA TGCCATAGAT TCTTTGA
19	6	7	1	37923	16.16	AAGGAT GCCATAG ATTCTT
13	6	1	1	37931	5.32	CATAGA T TCTTTG
14	6	2	1	37938	10.79	TCTTTG AC CAACGA
27	10	7	1	37969	11.02	CATCTGATTT TTTTATT AAATCAAATG
15	7	1	1	37979	5.61	TTTTATT A AATCAAA
13	6	1	1	38027	6.17	ACAATA G TCTTGT
18	6	6	1	38098	11.56	ATGATA TTAATG TATTAT
15	6	3	1	38101	8.53	ATATTA ATG TATTAT
18	8	2	1	38101	7.23	ATATTAAT GT ATTATTAT
18	7	4	1	38106	9.23	AATGTAT TATT ATAGATT
13	6	1	1	38137	8.4	TATTGG G CCAGTA
21	9	3	1	38148	12.01	TATACTGTT AGC AACGGTATA
20	8	4	1	38174	11.8	TAGATTAC TCAT GTAACCTA
14	6	2	1	38203	9.37	TAGTTC GT GTACTA
18	8	2	1	38244	7.18	AAATCTAA AA TTAGATCT
21	7	7	1	38247	13.1	TCTAAAA TTAGATC TTTTACA
17	6	5	1	38260	9.97	CTTTTA CACTA TTAAAG
14	6	2	1	38269	7.8	TATTAA AG TTAACA
16	8	0	1	38305	8.1	ATATCATA TATGGTAT
13	6	1	1	38318	6.2	TATTGG T CCATTA
16	6	4	0	38325	5.77	CCATTA TCAG TAATGG
14	6	2	1	38335	7.68	TAATGG CT CCATAA
19	6	7	1	38368	14.27	TTATAT GTGTTTG ATCTAA
14	7	0	1	38413	6.4	CATCTCT AGATATG
21	7	7	1	38419	14.35	TAGATAT GCATTTA ATATCGA
21	6	9	1	38477	14.49	TAAATT CTTAATCCA AATATA
19	7	5	1	38523	10.82	ATACTGT CAACT ATAGTAT
17	6	5	1	38533	10.53	CTATAG TATAC CTAGAG
17	6	5	1	38557	11.28	GATACA TCTGC TGTTTC
12	6	0	1	38582	6.11	GTTAAA TTTTAC
17	7	3	1	38584	8.76	TAAATTT TAC AAATCTA
20	6	8	1	38587	14.42	ATTTTA CAAATCTA TAACAT
22	6	10	1	38645	17.23	TATGGA ATCTGTATTC TCAATA
17	7	3	1	38653	11.48	CTGTATT CTC AATACCG
13	6	1	1	38662	9.62	CAATAC C GTATCG
16	6	4	1	38678	10.92	TAAAGC CAGT GCTATA
24	8	8	1	38721	16.03	ATAATATC GATCAATG GATAATAT
14	7	0	1	38757	6.67	GAATAAT ATGATTC
22	6	10	1	38849	14.08	TATAAC TTCTAATATT GTAATA
14	6	2	0	38859	3.47	AATATT GT AATATT
22	6	10	1	38876	17.18	CATCGA CATAACACTA TCTATG
19	6	7	0	38883	7.92	ATAACA CTATCTA TGTTAT
14	7	0	1	38906	6.97	GTATATT AGTATAC
19	8	3	1	38931	12.89	TCATTTCG TGC CAAAATGA
17	8	1	1	39021	7.34	ATCCTGTT T AACATGAT
12	6	0	1	39040	6.39	CGTTCT ATAACG
16	6	4	1	39066	8.04	TTTTAA TTTT TTTAAA
15	6	3	1	39070	7.34	AATTTT TTT AAATTT
13	6	1	1	39076	5.04	TTTAAA T TTTTAA
14	6	2	1	39099	9.99	TGGCTA GA TACCCA
17	6	5	1	39119	9.09	CTCAAA TATTT TTTTAG
18	7	4	1	39230	11.96	ATATTCG TCGT CGACTAT
13	6	1	1	39234	7.78	TCGTCG T CGACTA
17	6	5	1	39249	10.83	AACAAT TTTGT ATTATT
15	7	1	1	39260	7.35	ATTATTC T GAATAGT
22	6	10	1	39282	16.47	TTCACA GATAGATCAT TTTGAA
16	6	4	1	39323	11.64	TCTGGC GGTT GCCATA
21	6	9	1	39372	16.48	AGAAGT CTGATCTTA ACTCCT
12	6	0	1	39438	8.8	TAGTAG CTATTA
12	6	0	1	39454	9.16	CGACAC GTGTAG
18	6	6	1	39498	15.01	CTAGTC TTAGCC GACTTG
14	6	2	0	39540	3.16	TCTAGA TC TCTAGA
22	6	10	1	39551	18.08	AGAATA TCCCAATAGG TGTTCT
22	9	4	1	39655	10.38	ATAAATTCA ACCA TGAATTTTT
19	9	1	1	39681	7.54	CTATTAAAG G CTTTAAAAG
20	6	8	1	39694	13.79	TAAAAG TATCAAAT CTTCTA
21	9	3	1	39703	10.08	CAAATCTTC TAC GAAGATCTG
13	6	1	1	39737	6.51	ATAATC A GAATAT
13	6	1	1	39757	5.89	ACGTTT T AATCGT
19	6	7	1	39785	18.24	AGTAAA TGACGCG TTTCCT
20	6	8	1	39870	15.64	TCTATA TTAACGGT TATAAA
19	6	7	1	39873	13.82	ATATTA ACGGTTA TAAAAT
21	10	1	1	39880	6.2	CGGTTATAAA A TTTATATCCG
13	6	1	1	39885	5.34	ATAAAA T TTATAT
23	7	9	1	39901	17.89	GGGAGTG ACTTTGTAG CTCTCCC
13	6	1	1	39952	6.49	AAACTA T TATTTT
17	6	5	1	39986	9.93	TTTTAG TTTAT CAAAAA
18	7	4	1	39988	9.23	TTAGTTT ATCA AAAATAA
17	6	5	1	39991	12.13	GTTTAT CAAAA ATAAGC
22	6	10	1	40010	17.8	TCCCCT AGTAGTACTC AGAGGA
16	6	4	1	40020	11.51	GTACTC AGAG GATTAC
12	6	0	1	40049	7.29	TATGTA TATATA
12	6	0	1	40050	6.99	ATGTAT ATATAT
18	8	2	1	40088	8.33	AAAACATT CA AATGTTGT
13	6	1	1	40115	5.56	GGATCT A AAATCC
19	7	5	0	40135	7.34	CTGGTAG TGTTT CTACCAG
20	6	8	1	40196	12.39	TTAGTT AACATAAA AACTTA
16	6	4	1	40203	10.09	ACATAA AAAC TTATAT
14	6	2	1	40205	7.19	ATAAAA AC TTATAT
24	7	10	1	40223	17.78	TGTTCTA TCAACGATTC TAGAATA
12	6	0	1	40302	6.97	TCAATA TATTAA
22	6	10	1	40314	18.44	GAAGTT CCATGATGTC ATCTTC
13	6	1	1	40322	6.75	ATGATG T CATCTT
14	6	2	1	40413	7.22	CAGAAT AC AATCTG
15	6	3	1	40416	8.5	AATACA ATC TGTGTT
21	6	9	0	40418	12.5	TACAAT CTGTGTTTC ATTGTA
12	6	0	1	40435	7.29	TGTAAA TTTATA
19	7	5	1	40491	11.92	AGCAACA GTAGT TCTTGCT
24	7	10	1	40535	17.68	ATTATTT TCTTCTACGT ACATAAT
12	6	0	1	40552	6.96	ACATAA TCATGT
18	7	4	0	40561	6.55	TGTCTAA TACG TTAGACA
12	6	0	1	40591	11.5	TGGTGG CCGCCA
19	6	7	1	40688	9.97	ATGTAT AATATAA AAACAT
13	6	1	1	40689	6.77	TGTATA A TATAAA
23	7	9	1	40691	13.98	TATAATA TAAAAACAT TATTCTA
18	7	4	1	40692	8.94	ATAATAT AAAA ACATTAT
22	7	8	1	40694	12.98	AATATAA AAACATTA TTCTATT
18	6	6	1	40697	11.52	ATAAAA ACATTA TTCTAT
14	6	2	1	40708	8.21	ATTCTA TT TCGAAT
21	7	7	1	40714	15.98	TTTCGAA TTTAGGC TTCCAAA
15	6	3	1	40721	9.55	TTTAGG CTT CCAAAA
14	6	2	1	40743	10.91	ATCCGT AA ACCGAT
12	6	0	1	40787	6.4	AATAAA TATATT
14	7	0	1	40788	6.1	ATAAATA TATTAAT
18	7	4	1	40817	11.99	ATCTCCA CGAT TAGAGAT
18	6	6	1	40870	13.45	TATCAA TACACG TTAATA
20	6	8	1	40918	17.13	GCTGTT GAAAATGA AACGGC
21	7	7	1	40941	12.26	TACAATA ATTCAGA TAATGTA
18	6	6	1	40954	11.23	ATAATG TAAAAT CATGAT
24	7	10	1	40964	18.87	ATCATGA TTCCGTATTC TGATGAT
17	7	3	1	40978	8.56	TTCTGAT GAT ATTAGAA
15	7	1	1	40988	9	ATTAGAA C TGCTAAT
23	8	7	1	41037	16.89	TTAACAAA GCATCGA TTTGCTAA
17	6	5	1	41055	11.34	GCTAAT ATACA ATTATC
24	7	10	0	41063	12.62	ACAATTA TCCTTTTGAT TAATTGT
22	7	8	1	41076	12.69	TGATTAA TTGTTATT TTATTCA
21	6	9	1	41078	13.96	ATTAAT TGTTATTTT ATTCAT
14	6	2	1	41112	7.78	TTCATA TT TATCAA
21	7	7	1	41124	12.5	AATTCTT CTACATT AAAAATT
28	12	4	1	41132	11.19	TACATTAAAAAT TTCC ATTTTTAATTTA
19	6	7	1	41136	12.21	TTAAAA ATTTCCA TTTTTA
23	7	9	1	41138	14.21	AAAAATT TCCATTTTT AATTTAT
15	6	3	1	41139	9.05	AAAATT TCC ATTTTT
19	6	7	1	41168	15.6	CGCAAT ACTCCTC ATTACG
20	6	8	1	41218	14.72	TCATCT TGGTACAT AGATTA
12	6	0	1	41297	5.81	AAAACT AGTTAT
18	6	6	1	41326	14.37	TTGATA CCCTGA TATTAA
12	6	0	1	41336	8.11	GATATT AATACC
22	6	10	1	41352	16.86	CCGTTA CTATTATTTA TAACTG
18	7	4	1	41374	11.91	ATGTAAC CCAC GTAACAT
19	6	7	1	41396	12.71	ATTAAT TATCGAT AGTAAT
12	6	0	1	41400	8.75	ATTATC GATAGT
22	7	8	1	41402	14.98	TATCGAT AGTAATGC ATCGACA
18	7	4	1	41420	10.59	GACACTT CCAA AATTGTC
13	6	1	1	41435	5.87	GTCTAT T ATAAAC
17	6	5	1	41452	11.8	CGATAA TTTTT TTATTG
17	6	5	1	41478	10.81	ATATTC ATTAG GATTAT
25	8	9	1	41486	15.31	TAGGATTA TCAAATCTT TAATCTTA
16	6	4	1	41487	9.73	AGGATT ATCA AATCTT
14	6	2	1	41493	7.19	ATCAAA TC TTTAAT
22	6	10	1	41497	15.98	AATCTT TAATCTTATT ACGATT
15	7	1	1	41504	8.08	AATCTTA T TACGATT
19	6	7	1	41532	15.87	TTACAA GACGTCA TTCTAA
17	7	3	1	41540	8.5	CGTCATT CTA AAAGACG
17	6	5	1	41553	12.37	GACGGA GGATT TCCATC
17	6	5	1	41559	14.45	GGATTT CCATC AAATGC
17	7	3	1	41584	10.4	CACGTAC AAA GTACATG
22	6	10	1	41598	17.48	ATGGAA ATAGGTTTTG TTCTAT
22	7	8	1	41601	15.78	GAAATAG GTTTTGTT CTATTAC
18	7	4	1	41615	12.24	TCTATTA CGCA TCATAGA
16	6	4	1	41651	10.08	AGAAAT ACTA ATTTGT
19	7	5	1	41664	10.82	TGTTTTA CTCTA TAAAATA
26	8	10	1	41675	17.52	ATAAAATA CTATTGCATC TATTTCAT
14	6	2	1	41701	6.94	CGTTTT GT ATAACG
13	6	1	1	41748	7.91	TTGATA G TACCAA
22	7	8	1	41750	14.9	GATAGTA CCAAATTC TTCTATC
24	7	10	1	41775	18.96	TTAACTA CTTGCATAGA TAGGTAA
18	6	6	1	41776	14.1	TAACTA CTTGCA TAGATA
22	6	10	1	41792	18.42	TAGGTA ATTACAGTGA TGCCTA
16	6	4	1	41818	12.5	CCGTTT TTTG AAACTG
12	6	0	0	41836	4.18	TAGATG CATCTA
12	6	0	1	41841	6.99	GCATCT AGAAGC
17	7	3	1	41882	7.34	CATATTT AGA ATATATG
21	6	9	1	41886	14.34	TTTAGA ATATATGTA TGTAAA
20	6	8	1	41892	13.28	ATATAT GTATGTAA AAATAT
20	7	6	1	41893	11.82	TATATGT ATGTAA AAATATA
15	6	3	1	41933	9.59	TTTCTA TGC TATAAA
16	6	4	0	41945	4.86	AAATGA ATTC TCATTT
23	9	5	1	42057	13.51	CGAAGGAAG TAAAG CTTCCTGCG
14	6	2	1	42103	11.93	TCACCC AC GTGTGA
18	7	4	1	42191	9.82	ACATGTT ACAA AATATGT
14	6	2	1	42231	9.66	AACGTC AA GACTTT
13	6	1	1	42235	7.33	TCAAGA C TTTTGA
15	6	3	1	42250	7.94	TAAAAT ACA ATTATA
12	6	0	1	42254	7.3	ATACAA TTATAT
20	7	6	1	42260	11.91	TTATATC TTTTTC GATATTA
21	7	7	1	42282	16.45	AAATCCG TGTCTCC CGGGTTT
26	8	10	1	42305	16.75	TATCTCTT TCAGTATGTG AATAGATA
29	10	9	1	42321	13.62	TGAATAGATA GGTATTTTA TCTCTATTCA
21	7	7	1	42324	12.46	ATAGATA GGTATTT TATCTCT
21	7	7	1	42352	13.62	ATCGAAT TTAAGAG ATCCGAT
15	7	1	1	42371	6.22	ATAAACA T TGTTTGT
16	6	4	0	42392	7.11	CAGATG TCAG CATCTG
15	6	3	1	42396	10.5	TGTCAG CAT CTGATA
16	8	0	1	42417	7.67	TATATGTG CACATAAA
22	9	4	1	42457	12.06	TTCCCCTTA TCAC TAAGGAGAA
21	10	1	0	42498	1.57	ATACATGATA T TATCATGTAT
13	6	1	1	42525	6.17	TACAGA A TTTGTA
13	6	1	1	42572	5.32	GATCTA A TATATC
18	7	4	1	42621	9.98	TTTTTTA AAGC TAAAATA
15	7	1	1	42647	5.89	TAGTAAC A GTAACTA
15	6	3	1	42664	7.61	CGATTA TTT TCATCG
14	7	0	1	42671	8.19	TTTCATC GATGATA
18	8	2	1	42677	6.64	CGATGATA CA TTTCATCG
12	6	0	1	42745	8.05	TATTCT AGCATA
16	7	2	1	42785	7.77	GATCTTT GG ATAGATC
24	9	6	1	42791	13.4	TGGATAGAT CTTCCA ATCTATCTA
18	6	6	1	42802	12.64	TCCAAT CTATCT ATTTGA
19	8	3	1	42817	8.24	TGAGAAAA CAT TTTTATCA
25	8	9	1	42842	19.98	ATAGTTGA AACGTCGGA TCCACTAT
23	11	1	1	42863	5.04	CTATATAGATA T TATCTATAAAG
17	6	5	1	42864	9.38	TATATA GATAT TATCTA
12	6	0	1	42876	6.12	ATCTAT AAAGAT
15	6	3	1	42878	7.36	CTATAA AGA TTTTAG
15	6	3	1	42891	9.05	AGGAAC TAT GTTCAT
14	6	2	1	42895	8.58	ACTATG TT CATGGT
22	6	10	1	42919	15.85	ATATTA AAACTATCAA TGATAT
12	6	0	1	42933	8.14	AATGAT ATGATT
18	7	4	1	42933	11.15	AATGATA TGAT TATCGTT
21	6	9	1	42937	14.39	ATATGA TTATCGTTT TCATCT
22	6	10	0	42965	11.18	CCATAT AGTTTCTAAG ATATGG
17	6	5	1	42977	12.19	TAAGAT ATGGG ATTTTA
14	6	2	1	42988	7.19	ATTTTA CT TAATAT
13	6	1	0	42996	1.58	TAATAT A ATATTA
14	7	0	1	42998	6.1	ATATAAT ATTATTT
16	7	2	1	43006	9.87	TTATTTC CC GTAATAA
15	7	1	0	43016	1.88	TAATAAA T TTTATTA
14	6	2	1	43064	8.09	TAGTCT GA AGAATA
23	7	9	1	43095	14.81	TATATTT GGATTAATT AGATATA
18	7	4	1	43122	11.66	ATATGAT CCGT AACATAT
13	6	1	1	43138	7.63	ATACAA C TTTTAT
23	7	9	1	43237	19.72	TCTATTA CAGCGACGT TCATAGA
19	6	7	1	43262	12.77	TTAGCA TATCTCT TGCCAA
13	6	1	1	43290	5.92	TGATGT T ACATTA
16	7	2	1	43308	7.51	AATTTTA GA TGAAATT
12	6	0	1	43316	7.27	ATGAAA TTACAT
20	6	8	1	43321	16.89	ATTACA TTTGGAGC TTTAAT
21	6	9	1	43337	15.93	TAATAG TAAGAACTC CTAATA
20	6	8	1	43339	15.47	ATAGTA AGAACTCC TAATAT
15	6	3	1	43378	8.49	AATACA GAT TGTAGT
19	6	7	1	43380	13.13	TACAGA TTGTAGT TCTATA
18	8	2	1	43384	7.77	GATTGTAG TT CTATAATC
13	6	1	0	43402	1.59	GTAAAT A ATTTAC
[truncated: 7,016 more rows]

## Sheet: SupplementaryTable4
Supplementary Table 4. Inverted regions identified across NC_003310.1 MPXV genome
Full Length	Length	Spacer	NMismatch	Position	ΔG(cf) - ΔG(lin)	Palindrome
13	6	1	1	5	5.05	GTAAAT T ATATAC
21	6	9	1	6	12.62	TAAATT ATATACATA ATTTTA
18	9	0	1	7	7	AAATTATAT ACATAATTT
24	9	6	1	8	10.7	AATTATATA CATAAT TTTATAATT
16	6	4	1	13	9.24	TATACA TAAT TTTATA
14	7	0	1	19	6.1	TAATTTT ATAATTA
19	6	7	1	19	10.26	TAATTT TATAATT AATTTA
19	9	1	1	25	5.34	TATAATTAA T TTAATTTTA
26	8	10	1	46	15.53	ATTTTATT TAGTGTCTAG AAAAAAAT
21	6	9	1	47	14.53	TTTTAT TTAGTGTCT AGAAAA
23	7	9	1	48	14.53	TTTATTT AGTGTCTAG AAAAAAA
14	6	2	1	78	9.45	CCCACG AC CGTAGG
20	6	8	1	175	14.63	AGAAAG GATAAAAA CTTTTT
13	6	1	0	183	2.73	TAAAAA C TTTTTA
14	6	2	1	263	6.32	AAGATA TT TTTCTT
16	6	4	1	270	9.78	TTTTCT TAGT ACAAAA
14	7	0	1	290	6.99	ATGTTTT AAAATAT
17	6	5	1	400	10.21	ATTTAT ATTCC AAAAAT
21	8	5	1	401	10.45	TTTATATT CCAAA AATATTAA
15	6	3	1	403	8.75	TATATT CCA AAAATA
24	7	10	1	415	16.05	ATATTAA CTATATACGT TTATTAT
19	6	7	1	417	11.55	ATTAAC TATATAC GTTTAT
12	6	0	1	424	7.58	ATATAC GTTTAT
24	7	10	1	428	14.48	ACGTTTA TTATATGATG TTAACGT
21	7	7	1	453	12	TAAATTA TAAACAT TATTTTA
18	7	4	1	454	8.64	AAATTAT AAAC ATTATTT
22	8	6	1	456	11.57	ATTATAAA CATTAT TTTATGAT
15	6	3	1	464	7.91	CATTAT TTT ATGATG
12	6	0	1	490	7.83	CAACCT AGATTG
12	6	0	1	528	8.13	AGAATA TATTGT
14	6	2	1	547	6.35	TATCGT TT ACGAAA
16	6	4	1	618	9.18	AGAATA AAAA TATTTT
17	7	3	1	620	6.8	AATAAAA ATA TTTTTTT
16	8	0	1	621	6.1	ATAAAAAT ATTTTTTT
18	6	6	1	622	11.23	TAAAAA TATTTT TTTGTA
14	7	0	1	623	6.4	AAAAATA TTTTTTT
16	6	4	1	629	10.08	ATTTTT TTGT AAAACT
19	6	7	1	670	14.18	ATACGA ATAGTGA TCATAT
17	6	5	1	690	10.01	GTATCA CATAT TGAAAC
19	7	5	1	716	12.05	AAGTAAC GAGAG GTAACTT
12	6	0	1	760	9.93	GTTTTG CAAACC
16	7	2	1	817	8.07	TGAATCG TT CGATTAA
22	7	8	1	837	15.83	ACTCATC CATTTTCA GATGAAT
18	6	6	1	841	12.89	ATCCAT TTTCAG ATGAAT
20	6	8	1	842	15.55	TCCATT TTCAGATG AATAGA
14	6	2	1	846	6.94	TTTTCA GA TGAATA
20	8	4	1	854	9.35	TGAATAGA GTTA TCGATTCA
26	9	8	1	897	14.65	AATCGATGA GTGAAGTA TCATCGGTT
21	6	9	1	915	20.91	CATCGG TTGCACCTT CAGATG
14	6	2	1	923	8.64	GCACCT TC AGATGC
18	7	4	1	933	13.86	ATGCCGA TCCG TCGACAT
26	8	10	1	1041	19.76	TATCAACG ATCGTTGAAC CGATGATA
14	7	0	0	1043	2.93	TCAACGA TCGTTGA
14	6	2	1	1049	9.78	ATCGTT GA ACCGAT
18	7	4	1	1076	9.48	CTCACTT TCTT ATGTGAG
23	7	9	0	1099	12.19	AGACCCA AGTACTGGA TGGGTCT
15	7	1	1	1148	8.05	CTACATC T GATGTCG
16	8	0	1	1156	8	GATGTCGA TAGACATC
20	6	8	1	1163	14.39	ATAGAC ATCTCACA GTCTTT
13	6	1	1	1172	7.92	TCACAG T CTTTGA
12	6	0	1	1179	5.82	CTTTGA TCATAG
18	7	4	1	1202	12.95	TCACGCG TGAT CGCGGGA
17	6	5	1	1230	15.51	CTTGTC CTGGT GACACG
24	8	8	1	1231	20.56	TTGTCCTG GTGACACG CTGGACAA
20	8	4	1	1415	14.33	TCTGTAAC TTCC GTTACGGA
15	6	3	1	1436	8.22	TGACAA ATC TTATCA
20	7	6	1	1437	12.62	GACAAAT CTTATC ATTGGTC
21	6	9	1	1560	22.09	GCATAG CAGCTGCCA CTAGGC
12	6	0	1	1563	9.35	TAGCAG CTGCCA
12	6	0	0	1595	2.93	ACAATA TATTGT
19	7	5	1	1650	10.82	TTTCTTA CCATA TAATAAA
21	7	7	1	1659	11.1	ATATAAT AAATTAG AATATAT
14	6	2	1	1660	6.34	TATAAT AA ATTAGA
18	8	2	1	1663	6.34	AATAAATT AG AATATATT
17	6	5	1	1666	9.4	AAATTA GAATA TATTTT
24	9	6	1	1666	10.39	AAATTAGAA TATATT TTCTACTTT
12	6	0	1	1671	7.24	AGAATA TATTTT
25	8	9	1	1677	15.59	TATTTTCT ACTTTTACG AGAAATTA
18	6	6	1	1684	13.41	TACTTT TACGAG AAATTA
22	6	10	1	1694	14.15	AGAAAT TAATTATTGT ATTTAT
20	7	6	1	1697	10.09	AATTAAT TATTGT ATTTATT
15	6	3	1	1700	8.53	TAATTA TTG TATTTA
19	6	7	1	1701	11.09	AATTAT TGTATTT ATTATT
22	7	8	1	1711	14.37	TTTATTA TTTATGGG TAAAAAA
18	7	4	1	1715	10.91	TTATTTA TGGG TAAAAAA
21	6	9	1	1791	20.06	ACTAGC GGGCATATG GCTATT
15	6	3	1	1866	9.36	AGTATT GGT ATTACT
12	6	0	0	1877	2.35	TACTAT ATAGTA
15	7	1	1	1879	6.51	CTATATA G TATGTAG
23	7	9	1	1887	20.87	TATGTAG ATGTCGACG CTAGATA
19	6	7	1	1895	16.26	TGTCGA CGCTAGA TAGACA
17	8	1	1	1946	7.83	GCATGATA G TATCATTC
20	6	8	1	2009	15.14	TAATCT CGAAATTC AGAGTA
12	6	0	1	2010	8.71	AATCTC GAAATT
21	7	7	1	2020	13.14	TTCAGAG TACATAT CTTTGAA
17	7	3	1	2127	8.82	ATCACAA TCT TTATGAT
13	6	1	1	2132	6.49	AATCTT T ATGATT
20	6	8	1	2214	18.04	TGTGTC GTTGACTG GATACA
20	6	8	1	2226	13.8	TGGATA CAGGTTAA TTTCCA
13	6	1	1	2316	10.04	TGTTCC G GGACCA
16	6	4	1	2319	14.37	TCCGGG ACCA CACGGA
22	6	10	0	2331	14.57	CGGAGA ACAGATGACG TCTCCG
17	8	1	1	2344	8.89	ACGTCTCC G GTAGACGT
16	8	0	1	2359	9.61	GTGTATCC GGATACTC
17	7	3	1	2363	8.75	ATCCGGA TAC TCCGTAT
15	6	3	0	2367	5.98	GGATAC TCC GTATCC
15	6	3	1	2394	7.35	TGTTTT AGA AATACA
21	7	7	1	2397	14.01	TTTAGAA ATACATG TTCTACA
22	7	8	1	2459	13.53	ATTCACA GATTCTAT TGTGAGT
22	6	10	1	2472	20.2	ATTGTG AGTCGTGTTA CACGAT
13	6	1	0	2480	1.9	TCGTGT T ACACGA
12	6	0	1	2487	9.94	ACACGA TCGCGT
19	6	7	1	2623	17.31	CTGGAA GCGTAAG TTCCCG
19	6	7	1	2663	15.71	GATTAC GGCTTCT GTATTC
24	7	10	1	2742	17.61	TATACAT GAGAGAAACA ATATATA
18	6	6	1	2758	12.58	AATATA TACGAG TATAAT
13	6	1	1	2785	5.91	ATGATT T AATAAT
16	6	4	1	2790	9.22	TTAATA ATAG TAGTAA
16	6	4	1	2841	8.37	AATCAT ATAG ATTATT
17	7	3	1	2851	7.34	ATTATTT TTT AAATATT
13	6	1	1	2854	5.04	ATTTTT T AAATAT
14	6	2	1	2875	8.62	TATCAT GG ATAATA
18	6	6	1	2949	14.17	GATATT GCGCAT AATTTC
16	6	4	1	2962	14.68	ATTTCC GGAG GCAAAT
22	10	2	1	2979	7.78	CGATAGTCTA GA TTGACTATCG
12	6	0	1	2994	9.57	ACTATC GATGGT
17	6	5	1	3008	9.66	ACTCTA ATTTA TTGAGT
12	6	0	1	3052	9.6	TCCATC GATAGA
12	6	0	1	3054	8.29	CATCGA TAGATG
14	7	0	0	3187	4.11	GAGATTC GAATCTC
14	6	2	1	3197	9.19	TCTCTT TG AGGAGA
13	6	1	1	3231	9.81	TTCGAT G ATGGAA
13	6	1	1	3237	6.43	GATGGA A TCTATC
25	8	9	1	3242	15.58	AATCTATC TTATCGAAT GATATATT
16	6	4	1	3257	7.5	ATGATA TATT TTTCAT
17	6	5	1	3260	9.91	ATATAT TTTTC ATAAAT
15	7	1	1	3263	5.91	TATTTTT C ATAAATA
19	6	7	1	3282	14.63	TTTATA GTCCTCG TTTAAA
20	8	4	1	3339	13.91	TAATAGGC AGTA GGCTATTA
22	7	8	1	3378	17.48	GTCGTAG GGAGAGAA CTCCGAC
13	6	1	1	3413	7.23	ACGATT T AATCAT
18	9	0	1	3456	8.6	GATGTCATT AACGACATC
24	8	8	1	3485	16.1	TGATGTTT CTGTTTTC AAACACCA
19	8	3	1	3550	10.97	TCGTATCC GAT GTATACGA
16	6	4	1	3577	10.13	GCAACA TTGT TATTGC
23	7	9	1	3635	16.82	ATTCGTC TTTCTGAAT GTCGAAT
19	7	5	1	3654	10.53	GAATCTA TCTAG TAGATAC
13	6	1	0	3659	2.46	TATCTA G TAGATA
16	6	4	1	3667	10.78	AGATAC CGTA GTATAT
24	7	10	1	3679	20.48	ATATTGA GAGAGCGACT TCCATAT
21	6	9	1	3709	14.86	TTATGT TTTATGAAT AGATAA
20	6	8	1	3729	16.38	AAGTAG ATGTTGTC CTTCTT
17	6	5	1	3839	13.64	TGATGG GTGTA CAATCA
14	6	2	1	3849	8.11	ACAATC AA GATTAT
20	6	8	1	3880	15.37	GCTCCT CGAGATAA AAGAGC
23	7	9	1	3904	18.13	ACCACAC GAGGACTAT GTTTGGT
15	6	3	1	3959	8.44	TTCCGA TTT TCGTAA
22	7	8	1	3994	17.88	TGATCTA TTATCGCG TAGATGA
20	6	8	1	4010	17.25	AGATGA ATCGCTTC TCAGCT
15	6	3	1	4068	10.74	TTCGTG GAA CACGGA
16	6	4	1	4115	13.34	GTCCAT CCTC ATCGAC
19	6	7	1	4121	16.53	CCTCAT CGACGCA ATTAGG
13	6	1	1	4137	8.19	AGGGTC A GATCCT
15	6	3	1	4198	7.62	TTATAT CTA AGATAA
16	6	4	1	4221	12.24	TAGATC GGAT GATTTA
20	8	4	1	4228	8.61	GATGATTT ACTA AAGTCATC
19	7	5	1	4264	10.78	ATATCAA AGATC TTGTTAT
12	6	0	1	4280	9.16	TATCGA TTGATA
19	7	5	1	4284	11.97	GATTGAT AGTGA ATGAATC
17	6	5	1	4315	10.51	AGAGGA ATATG TCCTTT
19	6	7	1	4331	14.7	TTTTAT CCTTGCT ATCAAA
22	7	8	0	4350	14.76	GTTACGC ATGCCGTG GCGTAAC
15	7	1	1	4375	6.8	ATCTTTA A TACAGAT
20	9	2	1	4378	8.35	TTTAATACA GA TGGATTAAA
24	7	10	1	4387	17.38	GATGGAT TAAATCGTGT ATTCATC
20	6	8	1	4391	14.57	GATTAA ATCGTGTA TTCATC
22	7	8	0	4465	8.66	TGTTTAA TAACTAAT TTAAACA
17	6	5	1	4467	9.05	TTTAAT AACTA ATTTAA
22	6	10	1	4487	16.47	GATGAG ATGATATATC CACATC
16	6	4	1	4494	9.81	TGATAT ATCC ACATCA
15	6	3	1	4589	11.29	GTACGT ACC ACATAC
12	6	0	0	4605	2.95	ATCGTT AACGAT
23	7	9	1	4649	13.05	ATAATGA TTTACTTTT TCATAAT
24	7	10	1	4650	16.09	TAATGAT TTACTTTTTC ATAATTA
23	7	9	0	4660	9.69	CTTTTTC ATAATTAGA GAAAAAG
19	6	7	1	4661	11.97	TTTTTC ATAATTA GAGAAA
20	7	6	1	4720	12.65	TAACTTA TAAAAC TAACTTA
19	6	7	1	4724	13.37	TTATAA AACTAAC TTATGA
23	7	9	1	4733	17.13	TAACTTA TGACTTAAC TAACTTA
16	6	4	1	4755	9.2	ATGACT ATTA ACTCAT
14	6	2	1	4768	8.92	CATTTC AA GAAAGG
25	8	9	1	4817	17.02	CAATTAGA TCCCTAATT TCTAATGG
16	6	4	0	4818	7.14	AATTAG ATCC CTAATT
17	6	5	1	4830	11.65	AATTTC TAATG GAAGTT
14	6	2	1	4886	6.91	TCTCAT CT ATTAGA
19	7	5	1	4920	14.03	AGTGACC TGCTC GGTTACT
19	6	7	1	4952	14.22	TGAATC CTTTAGT GATACA
15	7	1	1	4964	6.77	TGATACA C TGTGTCA
19	7	5	1	4976	12.52	TCAAAAC TGGAT GTTTAGA
13	6	1	1	5032	5.64	TCTCTA T TATAGA
18	7	4	1	5050	10.63	TCATACA TGGT TGTATTA
21	6	9	1	5052	15.99	ATACAT GGTTGTATT ATGAAT
14	6	2	1	5100	7.8	TTGTTT AC AATCAA
14	6	2	1	5105	7.81	TACAAT CA ATTATA
19	7	5	1	5118	11.37	ATAATCA AAGAG TGATGAT
21	6	9	1	5129	17.47	GTGATG ATGCATACA CATTAC
14	6	2	1	5142	7.8	CACATT AC AAAGTG
21	6	9	1	5143	17.15	ACATTA CAAAGTGAA TAATCT
18	8	2	1	5180	9.42	TGATACAG AG CTTTATCA
17	7	3	1	5249	10.77	TAGACAA TGG TTCTCTA
12	6	0	1	5266	8.61	AGCAAT ATTTCT
15	6	3	0	5269	3.86	AATATT TCT AATATT
17	6	5	1	5304	15.74	GGCGAT GACAG ATCCCC
14	6	2	1	5331	9.71	CACGTC AA GACATG
12	6	0	1	5342	7.5	ATGTAT ATCCAT
21	6	9	0	5406	12.77	ATCTAT ATAACCTGC ATAGAT
21	7	7	1	5408	15.07	CTATATA ACCTGCA TAGATAG
13	6	1	1	5438	9.25	GCAAGG T CCTTCC
15	7	1	1	5470	6.19	ATATCTT C AATATAT
22	6	10	1	5480	19.19	TATATG GGATACAAAG CTTATA
21	6	9	1	5489	15.62	TACAAA GCTTATAAA TTTCTA
14	7	0	1	5497	6.68	TTATAAA TTTCTAA
21	6	9	1	5517	17.39	GGGTTC ATCTACAAG GAATCC
19	7	5	1	5526	12.16	TACAAGG AATCC CCTAGTA
14	6	2	1	5557	6.62	TTATAT AG ATCTAA
19	6	7	1	5638	15.55	CATATT CCCCTAA AATAGG
18	6	6	1	5692	11.76	TGATCT ACCATA AAATCA
21	6	9	1	5720	15.74	TTTCTA CATATGCAT TAGATA
14	6	2	0	5766	3.46	AGAATT AC AATTCT
24	7	10	1	5766	15.28	AGAATTA CAATTCTTAA TAATTAT
14	7	0	1	5774	6.38	AATTCTT AATAATT
19	6	7	1	5782	11.4	ATAATT ATAGAGA AAATAT
22	6	10	1	5787	15.49	TATAGA GAAAATATCT TCCATA
12	6	0	1	5793	6.62	GAAAAT ATCTTC
19	6	7	1	5795	12.79	AAATAT CTTCCAT ATAATT
21	6	9	1	5828	12.84	CAGATA TAATATCTT TATATG
13	6	1	0	5829	1.56	AGATAT A ATATCT
21	8	5	1	5829	10.81	AGATATAA TATCT TTATATGT
26	8	10	1	5831	14.73	ATATAATA TCTTTATATG TAATATAT
21	7	7	1	5836	11.13	ATATCTT TATATGT AATATAT
13	6	1	1	5844	5.93	ATATGT A ATATAT
21	8	5	1	5862	10.2	CAGTCTAT CTACT ATATACTG
13	6	1	1	5867	6.47	TATCTA C TATATA
22	6	10	1	5871	16.46	TACTAT ATACTGATCA ATATTA
14	7	0	1	5877	7.25	ATACTGA TCAATAT
22	7	8	1	5897	12.62	TATGAAT CCTAAAAT AATCATA
17	6	5	1	5955	9.65	AAATCT ATCAA ATATTT
22	6	10	1	5983	16.96	ACTGGT TCTAGAACAT AACAGT
17	6	5	1	6031	11.37	TCATCT ACCAA AGATAA
21	6	9	1	6047	17.73	ATGACC AAAGATCGA GGTCGT
16	6	4	1	6079	14.2	TCATCG ACAG CCATGA
23	7	9	1	6082	20.45	TCGACAG CCATGAAAT CTGCCGA
26	8	10	1	6088	21.03	GCCATGAA ATCTGCCGAC TCCATGGC
20	6	8	1	6102	20.89	CGACTC CATGGCGC GAATCG
13	6	1	1	6112	8.89	GCGCGA A TCGCAC
18	9	0	1	6194	7.84	ACAAAAATA TATTTTTTT
17	6	5	1	6194	9.7	ACAAAA ATATA TTTTTT
20	6	8	1	6195	13.42	CAAAAA TATATTTT TTTTCG
12	6	0	1	6196	6.1	AAAAAT ATATTT
16	8	0	1	6196	6.1	AAAAATAT ATTTTTTT
21	6	9	1	6200	15.21	ATATAT TTTTTTTCG ATATCT
12	6	0	1	6211	7.37	TTCGAT ATCTAA
12	6	0	1	6219	5.81	CTAAGT ACTAAG
12	6	0	1	6298	8.34	TTCGCT ATCGAA
23	7	9	1	6336	16.52	TAATTAA CCAACTGTT TTTATTA
19	6	7	1	6397	11.43	ATATTA TTATCAT TATTAT
22	6	10	1	6398	13.86	TATTAT TATCATTATT ATCATA
19	6	7	1	6401	11.4	TATTAT CATTATT ATCATA
16	6	4	1	6404	8.94	TATCAT TATT ATCATA
20	6	8	1	6409	13.27	TTATTA TCATAGTC TATTAA
13	6	1	1	6415	6.75	TCATAG T CTATTA
20	6	8	1	6449	14.75	TAACAA CATTCTCA TTATTA
15	7	1	1	6459	5.63	CTCATTA T TAATTAG
24	7	10	1	6462	16.39	ATTATTA ATTAGTTCTG TAGTAAT
23	7	9	1	6464	15.09	TATTAAT TAGTTCTGT AGTAATA
17	6	5	1	6469	11.63	ATTAGT TCTGT AGTAAT
17	6	5	1	6479	9.94	TAGTAA TATCT TTAATA
17	6	5	0	6514	6.77	TCAATA CTATC TATTGA
13	6	1	0	6541	3.03	TTTAAG A CTTAAA
13	6	1	1	6581	6.17	AGTAGT A ACTTCT
22	6	10	1	6593	16.15	TAATAA AGACTTGATA TCATTA
13	6	1	1	6595	7.36	ATAAAG A CTTGAT
21	7	7	1	6595	12.85	ATAAAGA CTTGATA TCATTAT
15	7	1	1	6606	6.48	ATATCAT T ATCATAT
14	6	2	1	6614	7.53	ATCATA TG TTTGAT
22	8	6	1	6674	12.11	AGACAATA TCATAG TATTTTCT
18	7	4	1	6708	9.19	ATTATTT TTTT AAATACT
18	6	6	1	6729	15.08	CCTCAC AATTCC GTGATG
13	6	1	1	6781	6.8	ATGTAT C ATATAT
14	7	0	1	6784	6.97	TATCATA TATAATA
21	6	9	1	6856	12.6	ATGTCT GTATATAAT ATACAT
19	9	1	1	6859	5.33	TCTGTATAT A ATATACATA
13	6	1	1	6863	6.24	TATATA A TATACA
20	6	8	1	6897	13.52	TATTTT CTAATACC ATAATA
21	6	9	1	6899	13.98	TTTTCT AATACCATA ATAAAA
21	6	9	1	6900	14.82	TTTCTA ATACCATAA TAAAAA
22	8	6	1	6910	10.37	CATAATAA AAATTA TCATTATG
17	7	3	1	6911	7.91	ATAATAA AAA TTATCAT
18	8	2	1	6923	8.37	ATCATTAT GT ATAATCAT
26	8	10	1	6933	20.24	ATAATCAT CACTGTCGCT ATCATTAT
16	6	4	1	6947	9.22	CGCTAT CATT ATTGCG
24	7	10	1	6967	19.45	TGTAGTT CTGCCCTATC ATCTACA
14	6	2	1	7013	8.06	TTCTAA AA TTACAA
19	6	7	1	7072	13.29	ACAGTA TATACGT TATTGT
12	6	0	1	7139	10.11	ATGTTC GAGCAT
19	6	7	1	7245	15.77	GTTTAT CGTTTAC ATAAGC
21	6	9	1	7251	15.1	CGTTTA CATAAGCAA TTAACG
13	6	1	1	7266	9.98	TTAACG G CTTTAA
18	6	6	1	7294	12.66	ATAATA TACCTC TGTTAT
15	6	3	1	7298	10.74	TATACC TCT GTTATA
12	6	0	1	7308	7.58	TTATAC GTTTAA
16	6	4	1	7344	9.53	ATATCA ATTG TGATTT
17	6	5	1	7350	11.96	ATTGTG ATTTA CACCAT
13	6	1	0	7389	1.86	TTAGAA A TTCTAA
20	7	6	1	7394	10.36	AATTCTA AATCTA TAGTATT
14	6	2	1	7409	6.93	GTATTA TC TATTAC
15	6	3	1	7417	10.31	TATTAC AGC GTAAAA
22	6	10	1	7428	15.02	AAAACA CATTCAATAT TGTATT
20	6	8	1	7430	13.02	AACACA TTCAATAT TGTATT
14	7	0	1	7435	6.66	ATTCAAT ATTGTAT
21	6	9	1	7461	15.2	ATTATT TACACAATT AACAAT
16	6	4	1	7462	10.14	TTATTT ACAC AATTAA
16	7	2	1	7475	7.83	TAACAAT GT ATTATTA
21	6	9	1	7479	13.71	AATGTA TTATTAGTT TATATT
20	7	6	1	7482	10.37	GTATTAT TAGTTT ATATTAC
32	11	10	1	7483	15.3	TATTATTAGTT TATATTACTG AATTAATAATA
27	11	5	1	7492	10.82	TTTATATTACT GAATT AATAATATAAA
16	7	2	1	7496	8.36	TATTACT GA ATTAATA
13	6	1	1	7506	5.04	TTAATA A TATAAA
15	6	3	1	7516	10.41	AAAATT CCC AATCTT
21	7	7	1	7526	13.1	ATCTTGT CATAAAC ACAAAAT
13	6	1	1	7566	7.38	AATATC T GATGTT
13	6	1	1	7591	5.04	TATGAT A ATCAGA
13	6	1	1	7595	6.78	ATAATC A GATCAT
14	6	2	1	7596	8.08	TAATCA GA TCATTA
20	8	4	1	7612	13.59	CGATAGTG GTAA CGCTATCG
19	6	7	1	7665	15.29	CAGATA TTCCAGC TATCAG
21	6	9	1	7668	16.78	ATATTC CAGCTATCA GATTAT
13	6	1	1	7743	7.91	ATATCG A CGGTAT
22	6	10	1	7745	19.05	ATCGAC GGTATGTATT GTAGAT
24	7	10	1	7769	18.35	TCTCATG GTTATACAGG CATTAGA
16	6	4	1	7789	12.32	TAGATG TCAG CATGTA
16	6	4	1	7803	8.65	TAGTAT TAGT AGACTA
17	6	5	1	7910	9.93	CTATTA TCTGT TTATAG
19	6	7	1	7952	13.71	ATACAA GATATGG TTGTGT
23	7	9	1	7956	17.39	AAGATAT GGTTGTGTT ATATTTT
21	6	9	1	7956	17.15	AAGATA TGGTTGTGT TATATT
19	7	5	1	7968	10.77	TGTTATA TTTTT TATAAAA
17	6	5	1	7970	9.04	TTATAT TTTTT ATAAAA
15	6	3	1	7974	6.8	ATTTTT TAT AAAATT
14	7	0	1	7974	6.1	ATTTTTT ATAAAAT
19	8	3	1	7979	8.21	TTATAAAA TTT TTTTATGA
15	7	1	1	7980	5.34	TATAAAA T TTTTTTA
12	6	0	1	7981	6.4	ATAAAA TTTTTT
28	9	10	1	7986	16.43	ATTTTTTTA TGAGTATTTT TACAAAAAT
24	7	10	1	7989	15.59	TTTTTAT GAGTATTTTT ACAAAAA
22	6	10	1	7991	14.69	TTTATG AGTATTTTTA CAAAAA
14	6	2	0	8000	3.48	ATTTTT AC AAAAAT
26	8	10	1	8001	14.14	TTTTTACA AAAATGTATA TGTATAAA
16	6	4	1	8003	8.33	TTTACA AAAA TGTATA
14	6	2	1	8013	8.66	TGTATA TG TATAAA
20	6	8	1	8014	12.4	GTATAT GTATAAAA AAATAC
28	9	10	1	8053	15.04	GTATTATTT GTATTTATCT AAACAATAC
18	6	6	1	8060	9.79	TTGTAT TTATCT AAACAA
14	6	2	1	8063	7.52	TATTTA TC TAAACA
17	8	1	1	8098	6.78	ATACAAAA A TTTTTTAT
15	7	1	1	8100	6.24	ACAAAAA T TTTTTAT
20	6	8	1	8109	13.76	TTTTAT TTCAGCAT ATTAAA
26	8	10	1	8109	16.38	TTTTATTT CAGCATATTA AAGTAAAA
19	6	7	1	8110	13.36	TTTATT TCAGCAT ATTAAA
15	6	3	1	8121	7.9	ATATTA AAG TAAAAT
21	7	7	1	8126	13.31	AAAGTAA AATCTAG TTACCTT
21	6	9	1	8155	21.19	ATACAG TGGGTGGTT CCGTAT
17	6	5	1	8163	13.2	GGTGGT TCCGT ATCACC
17	8	1	1	8196	7.88	TCGAATAC A GTATCCGA
13	6	1	1	8231	6.77	TACTAG T CTAGAA
16	6	4	1	8239	8.94	TAGAAA GAAA TTTATA
15	7	1	1	8260	7.34	CTTCTGT G ACAGGAG
22	7	8	1	8300	14.67	TTTATCA GTGTCCTA TGATATA
21	6	9	0	8314	11.05	ATGATA TATTCCTGT TATCAT
23	7	9	1	8328	13.69	TTATCAT CATTAGTTA ATGAAAA
14	6	2	0	8334	3.74	TCATTA GT TAATGA
17	6	5	1	8337	10.53	TTAGTT AATGA AAATAA
17	7	3	1	8339	8.8	AGTTAAT GAA AATAACT
15	6	3	1	8414	7.33	CGTTTA TCT TTAACG
17	6	5	1	8418	12.68	TATCTT TAACG AACATA
13	6	1	1	8444	6.2	GTTATT T ACTAAC
20	7	6	1	8463	12.12	TTTTCAA GATCTA TTGACAA
22	6	10	1	8473	17.26	CTATTG ACAATAACTC CTATAG
17	6	5	1	8479	11.87	ACAATA ACTCC TATAGT
18	9	0	0	8523	2.65	TATTGTTAT ATAACAATA
21	7	7	1	8527	12.31	GTTATAT AACAATA ACATAAC
12	6	0	0	8567	2.94	TATATA TATATA
22	11	0	0	8567	2.64	TATATATATAT ATATATATATA
14	7	0	0	8567	2.64	TATATAT ATATATA
16	8	0	0	8567	2.94	TATATATA TATATATA
18	9	0	0	8567	2.64	TATATATAT ATATATATA
20	10	0	0	8567	2.94	TATATATATA TATATATATA
22	11	0	0	8568	2.94	ATATATATATA TATATATATAT
20	10	0	0	8570	2.64	ATATATATAT ATATATATAT
18	9	0	0	8572	2.94	ATATATATA TATATATAT
16	8	0	0	8574	2.64	ATATATAT ATATATAT
14	7	0	0	8576	2.94	ATATATA TATATAT
12	6	0	0	8578	2.64	ATATAT ATATAT
13	6	1	1	8604	6.46	TGAATA G TAGTCA
22	7	8	1	8607	15	ATAGTAG TCATTGAT CTATTAT
13	6	1	1	8658	5.93	CTTTGA T TTAAAG
18	8	2	1	8666	7.76	TAAAGTCT AG AGTCTTTA
19	8	3	1	8726	7.32	GGCATAAT TTT ATTCTGCC
14	6	2	1	8727	8.57	GCATAA TT TTATTC
16	6	4	1	8737	13.38	ATTCTG CCTC CACAAT
17	7	3	1	8777	11.02	ACAATAT TCC ATATGGT
15	6	3	1	8853	8.47	TCATAA AAG TTATTA
16	7	2	1	8854	6.9	CATAAAA GT TATTATG
21	6	9	1	8866	16.52	TATGTT ATCGATGTC AACACA
26	12	2	1	8919	6.04	TTCTGATATTTT CT ATAATATCAGAA
19	6	7	1	8954	14.24	ATAGGA AGTTGTA TACTAT
13	6	1	1	9021	6.78	AATCAA A TTCATT
21	10	1	1	9031	6.76	ATTATTAAAC A GTTTAATAGT
19	8	3	1	9124	7.64	TTATTATA TTT TATAAGAA
16	6	4	1	9124	7.5	TTATTA TATT TTATAA
13	6	1	1	9138	7.94	AAGAAT G ATTGTT
16	7	2	1	9162	7.5	TAGTATA GA TATATTA
25	8	9	1	9173	15.34	TATTATTA GAGGAGGTA TAATTATA
14	6	2	1	9267	8.13	TTATAA CA TTGTAA
13	6	1	1	9269	5.03	ATAACA T TGTAAT
23	8	7	1	9274	14.46	ATTGTAAT CAAAAGA ATTGCAAT
23	7	9	0	9280	12.5	ATCAAAA GAATTGCAA TTTTGAT
14	7	0	1	9286	8.5	AGAATTG CAATTTT
20	6	8	1	9308	16.41	ACAACT GTCAATGG AATTGT
17	6	5	1	9319	11.1	TGGAAT TGTAT ATTACA
22	6	10	1	9320	16.46	GGAATT GTATATTACA AATTAC
17	7	3	1	9322	7.11	AATTGTA TAT TACAAAT
25	8	9	1	9341	18.19	CGGTATGT TGTAACGAC AAATACCG
13	6	1	1	9346	7.52	TGTTGT A ACGACA
22	6	10	1	9351	19.43	TAACGA CAAATACCGA TCGGTA
24	12	0	1	9355	6.08	GACAAATACCGA TCGGTAATTGTC
19	6	7	1	9387	11.69	TGTAAT AGAATTA ATTATA
16	8	0	1	9391	6.4	ATAGAATT AATTATAT
27	9	9	1	9427	17.68	ATCATAATA AAGTTGTGG TAGTATGAT
17	6	5	1	9446	11.62	AGTATG ATCTC CATATT
20	6	8	1	9471	12.96	AGTACT TTGTATTT AGTATT
21	6	9	1	9487	14.84	TATTTT TGGAATCAT AAAAAA
22	6	10	1	9488	16.7	ATTTTT GGAATCATAA AAAAGT
16	6	4	1	9489	9.48	TTTTTG GAAT CATAAA
23	7	9	1	9505	13.67	AAAGTTT TACTAATTT AAAATTT
22	8	6	1	9506	11.51	AAGTTTTA CTAATT TAAAATTT
14	6	2	1	9515	6.34	TAATTT AA AATTTA
14	7	0	1	9518	6.1	TTTAAAA TTTAAAA
25	10	5	1	9521	10.8	AAAATTTAAA AAGTA TTTACATTTT
18	8	2	1	9528	7.22	AAAAAGTA TT TACATTTT
12	6	0	1	9567	9.4	ATGGAA TTCGAT
21	7	7	1	9588	13.72	ATCAATA CATCATC TATAGAT
22	11	0	1	9593	7.85	TACATCATCTA TAGATCATGTA
15	7	1	1	9611	6.25	TGTAACA A TATTACA
15	7	1	1	9675	6.24	AATATTA A TAACATT
17	7	3	1	9682	8.84	ATAACAT TAC ATATTAT
14	6	2	1	9695	7.48	TTATAT CA ATATCA
21	6	9	1	9773	14.83	CTATAT GACTAACTT ATCTAG
12	6	0	1	9855	8.67	AACATA TATGGT
19	7	5	1	9856	12.25	ACATATA TGGTC TATATAT
17	8	1	1	9858	7.59	ATATATGG T CTATATAT
12	6	0	1	9865	6.39	GTCTAT ATATAC
14	7	0	1	9865	8.13	GTCTATA TATACAC
22	6	10	1	9867	15.33	CTATAT ATACACTACA ATTTAG
13	6	1	1	9877	6.49	ACTACA A TTTAGT
18	6	6	1	9891	13.53	ATTAAT GTGGTT ATTGAT
19	6	7	0	9899	10.23	GGTTAT TGATTGG ATAACC
14	6	2	0	9922	3.14	TGATTG TT CAATCA
14	6	2	1	9924	7.77	ATTGTT CA ATCAAT
21	6	9	1	10004	17.36	TACAAC CATTTCTGA GTTGGA
15	6	3	1	10020	9.35	TTGGAT ATC ATCAAA
20	6	8	1	10042	17.43	ATAAAT ACGAGGAC ATGTAT
17	6	5	1	10102	12.69	TTGTTT ACTCA AAACGA
24	7	10	1	10104	16.89	GTTTACT CAAAACGATT AGAAAAC
21	6	9	1	10124	16.7	AAACGA TAGATACTT TGGTTT
22	6	10	1	10162	17.85	ATATAT TTTGCATAAC ATGTAT
16	7	2	1	10177	7.8	CATGTAT CA ATATATG
13	6	1	1	10187	7.84	TATATG G CATAGA
20	6	8	1	10278	14.01	TATAAG CTAGTTAA CTAATA
17	6	5	1	10285	10.51	TAGTTA ACTAA TAAATA
22	7	8	1	10293	12.06	TAATAAA TAAAAAGT TTAATTA
19	6	7	1	10294	11.66	AATAAA TAAAAAG TTTAAT
21	9	3	1	10295	8.2	ATAAATAAA AAG TTTAATTAT
16	7	2	1	10298	6.6	AATAAAA AG TTTAATT
21	7	7	1	10313	12.73	TATCGAC GATATAT GTCGTTA
14	7	0	1	10318	6.68	ACGATAT ATGTCGT
22	7	8	1	10333	14.4	ATTTTTC TCTCATAT GAAAGAT
16	8	0	1	10338	7.24	TCTCTCAT ATGAAAGA
21	6	9	1	10342	14.27	TCATAT GAAAGATTA ATTTGA
18	6	6	1	10346	12.14	ATGAAA GATTAA TTTGAT
21	6	9	1	10351	14.55	AGATTA ATTTGATTC TAATAT
13	6	1	1	10357	5.89	ATTTGA T TCTAAT
15	7	1	1	10361	5.32	GATTCTA A TATAATC
24	7	10	1	10364	16.96	TCTAATA TAATCTTCAG TATTGGA
21	6	9	1	10380	15.95	GTATTG GATGAATCT CAATTC
20	6	8	1	10383	15.5	TTGGAT GAATCTCA ATTCAA
22	6	10	1	10387	16.39	ATGAAT CTCAATTCAA ATTAAT
14	6	2	1	10394	7.48	TCAATT CA AATTAA
14	6	2	1	10396	6.91	AATTCA AA TTAATT
19	6	7	1	10399	13.08	TCAAAT TAATTCC ATTAGA
21	7	7	1	10508	17.48	AAATAGT AGCACGC ACTACTT
16	6	4	1	10533	8.62	CAAATA TTCT TTTTTG
14	6	2	1	10551	8.02	ACGCCA TC TAGCGT
18	6	6	1	10587	12.9	TAATGA GCAAAT TTATTA
14	7	0	1	10623	8.13	ACTTTAC GTAGAGT
20	6	8	1	10814	17.16	AATGGC TAGATTTG GACATT
18	6	6	1	10847	11.87	GTTAAC ATATGA GTGAAC
20	8	4	1	10854	12.64	TATGAGTG AACA CACCCATA
22	8	6	0	10883	6.86	GATGAGAA ATAGGA TTCTCATC
13	6	1	1	10902	8.36	ATCTTG C CAAAAT
21	6	9	1	10911	13.68	AAATAT CACTATAAA AAATTT
17	8	1	1	10921	5.34	ATAAAAAA T TTATTTAT
12	6	0	1	10923	6.4	AAAAAA TTTATT
14	6	2	1	10924	6.04	AAAAAT TT ATTTAT
20	9	2	1	10925	6.61	AAAATTTAT TT ATCAATTTT
19	6	7	1	10926	11.13	AAATTT ATTTATC AATTTT
22	6	10	1	10939	14.66	AATTTT AAAGGTATAA AAAAAT
17	6	5	1	10941	9.9	TTTTAA AGGTA TAAAAA
16	7	2	1	10941	7.74	TTTTAAA GG TATAAAA
18	6	6	1	10947	11.71	AGGTAT AAAAAA ATACTT
16	7	2	1	10955	8.62	AAAAATA CT TATTGTT
19	7	5	1	10973	12.99	TCGAATA TTTTG TATTTGA
24	7	10	1	11023	17.56	ATCATCA ACTGATTCTA TGATGGT
16	6	4	1	11071	13.33	TATTGC ATCG GAAATA
18	6	6	1	11092	15.9	ATATGC TTCCAC GTATAT
22	7	8	1	11112	14.38	TATTTTG TTTTGACT CATAATA
13	6	1	1	11119	5.89	TTTTGA C TCATAA
14	6	2	0	11130	5.13	AATACG CA CGTATT
19	8	3	1	11185	7.68	CTCAGTAA ATA TTAATGAG
17	7	3	1	11241	8.22	CATTCAA TTC TTGATTG
17	6	5	1	11243	12.72	TTCAAT TCTTG ATTGCA
13	6	1	0	11268	2.45	TATAAT C ATTATA
21	7	7	1	11307	15.32	TAGACGA TGTACAG TCATCTA
13	6	1	1	11337	5.94	TATATT T AATACA
15	7	1	1	11343	5.33	TAATACA T TGTTTTA
22	8	6	1	11368	12.89	ATTATCTA CGATAT TAGATACT
15	6	3	1	11368	9.54	ATTATC TAC GATATT
13	6	1	1	11389	7.36	TTCACT C AATGAA
15	6	3	1	11412	9.65	AATCTA ATG TAGGTT
21	6	9	1	11416	14.24	TAATGT AGGTTTATG ACATAA
22	6	10	1	11453	17.72	TCAATG TTTCTAGATT CGTTGA
18	9	0	1	11482	8.33	GGCTATACA TGTATATCC
20	6	8	1	11493	15.4	TATATC CGTTATTT GATCTA
12	6	0	1	11503	6.95	ATTTGA TCTAAT
21	7	7	1	11534	14.22	TCTAGCA GTAAAGA TACTAGA
22	6	10	1	11542	16.44	TAAAGA TACTAGAGAT TGTTTA
21	6	9	1	11547	15.98	ATACTA GAGATTGTT TATTAT
22	7	8	1	11551	12.67	TAGAGAT TGTTTATT ATATCTA
16	6	4	1	11583	11.45	GAAGAA GTGT TTCTCC
19	7	5	1	11612	12.24	ATGTTAA TGTCT TTAAGAT
13	6	1	1	11619	5.95	TGTCTT T AAGATA
17	7	3	1	11682	11.61	CACAAAG ACC CTTTTTG
17	7	3	1	11683	10.7	ACAAAGA CCC TTTTTGT
22	6	10	1	11695	17.33	TTTGTA TGTATAAGTG TAGAAA
19	7	5	1	11703	11.09	TATAAGT GTAGA AATTATA
19	6	7	1	11715	13.97	AATTAT AACATCC ATAGTT
15	7	1	1	11762	9.23	TCTCCAT C ATCGAGA
20	9	2	1	11764	11.11	TCCATCATC GA GATGATTGA
20	6	8	0	11773	13.31	GAGATG ATTGACGG CATCTC
12	6	0	1	11830	6.67	ATCAAT ATTAAT
12	6	0	0	11833	2.64	AATATT AATATT
15	6	3	1	11840	8.18	ATATTT CTA AAGTAT
14	6	2	1	11886	8.65	CATATT CC AACATG
16	8	0	1	11912	12.22	GGGATATC GATATCGC
21	10	1	1	11935	5.62	CATATACTCA A TTAGTATATG
22	6	10	1	11973	15.86	TCATTG TTTTCAATAT CAAAGA
24	7	10	1	11992	17.14	AGAGATG GTTTCCTTAT CATTTCT
20	6	8	1	12017	16.91	CATAGT GGTACAAT ACTACG
15	6	3	1	12021	9.95	GTGGTA CAA TACTAC
16	6	4	1	12028	12.5	AATACT ACGC ATTATT
15	6	3	1	12098	8.21	TTATTG TAT CTATAA
14	6	2	1	12100	7.51	ATTGTA TC TATAAT
23	8	7	1	12104	12	TATCTATA ATCACTA TTTAGATA
20	6	8	1	12109	12.68	ATAATC ACTATTTA GATAAT
19	6	7	1	12156	12.69	TTAGAT CGTCTAT ATATAA
12	6	0	1	12164	7.22	TCTATA TATAAA
12	6	0	1	12166	6.4	TATATA TAAATA
26	8	10	1	12167	18.78	ATATATAA ATAAGCCGTG TTATCTAT
22	8	6	1	12171	15.86	ATAAATAA GCCGTG TTATCTAT
18	7	4	1	12198	12.03	TCATTAA CAAT TTAACGA
21	7	7	1	12226	13.99	TATATGA GATGACT TAATATA
15	7	1	1	12239	5.91	TTAATAT A ATATTGA
20	7	6	1	12248	14.04	TATTGAA GAGCTG TACAATA
15	6	3	1	12265	8.18	ATAGTT TTT ATCTAT
14	6	2	1	12270	7.16	TTTTAT CT ATAGAA
16	6	4	1	12302	9.54	TTAATT AGAC ATTTAA
18	6	6	1	12344	15.08	GTATCC GACTCT GAATAC
19	6	7	1	12352	13.78	CTCTGA ATACAGA TGAGAG
12	6	0	1	12353	7.29	TCTGAA TACAGA
12	6	0	1	12388	8.37	TACGGT ACCGCA
13	6	1	1	12408	5.6	GTTGAT A ATCATC
12	6	0	1	12410	6.67	TGATAA TCATCA
18	7	4	1	12423	14.02	ACGCGTA TCCG TACTCGT
21	6	9	1	12452	20.16	AGAACA CTGCAGCCA TTTTCT
13	6	1	1	12479	5.91	AAATCA A TAATTT
20	7	6	1	12549	12.65	ATTTAAC ACTCAA GTCAAAT
23	7	9	1	12603	14.29	CTACATT TTTTGATTT AATATAG
24	9	6	0	12616	9.15	TTTAATATA GCTGAA TATATTAAA
12	6	0	1	12627	7.27	TGAATA TATTAA
19	6	7	1	12630	11.93	ATATAT TAAAGTC ATTTAT
16	6	4	1	12673	11.38	TAGAGC CATC GCTATA
22	7	8	1	12731	16.6	ATTGGGG TAAACTGT CTCCAAT
16	6	4	1	12739	11.17	AAACTG TCTC CAATTT
20	6	8	1	12747	14.42	TCCAAT TTTTGTGT AATGGA
13	6	1	1	12791	9.19	TTGACG A CCTCAA
13	6	1	1	12804	5.94	CATTAT T ACAATG
18	8	2	1	12809	8.85	TTACAATG CT CATTGAAA
15	6	3	1	12831	10.08	ATGCGT GTA AAGCAT
13	6	1	1	12840	7.55	AAGCAT T ATTCTT
21	6	9	1	12859	15.44	GTTCCT GGTATCATT AGGATC
14	6	2	1	12888	7.18	TCAACA TC TGTTTA
17	7	3	0	12936	5.37	AGTCAAA CAT TTTGACT
19	6	7	1	12947	13.72	TTGACT GAATAGA AGTGAA
22	7	8	1	13005	13	CATTAAA TATCATTT TTGAATG
13	6	1	1	13009	5.91	AAATAT C ATTTTT
22	6	10	1	13026	16.47	GTATTT ATACCATGTC AAAAAC
12	6	0	1	13046	7.26	ACTTGT ACAATT
20	7	6	0	13054	6.04	AATTATT AATAAA AATAATT
15	7	1	1	13055	5.34	ATTATTA A TAAAAAT
15	6	3	1	13058	7.34	ATTAAT AAA AATAAT
15	6	3	1	13060	7.04	TAATAA AAA TAATTA
19	6	7	1	13063	12.25	TAAAAA TAATTAG TGTTTA
20	6	8	1	13068	12.95	ATAATT AGTGTTTA AATTTT
22	6	10	1	13081	18.35	AAATTT TACCAGTTCC AGATTT
12	6	0	1	13148	9.08	GGACGA TCCTCC
19	6	7	1	13182	12.79	GATGTA TAAGTTT TAGATC
12	6	0	1	13218	7.59	TGTCCA TGGATA
19	6	7	1	13251	15.86	CTACTA CCCCCTT TAGAAG
12	6	0	1	13271	6.97	CATATT AATAAG
22	6	10	1	13273	16.46	TATTAA TAAGACAAGT TTAACA
18	7	4	1	13285	10.1	AAGTTTA ACAA TAAAATT
20	6	8	1	13287	13.56	GTTTAA CAATAAAA TTAATC
19	8	3	1	13327	7.08	ACTATTAT ATG ATTATAGT
16	6	4	1	13330	9.83	ATTATA TGAT TATAGT
19	9	1	1	13365	6.41	TGACTAAAG T CTCTAGTCA
13	6	1	1	13376	6.51	TCTAGT C ACAAGA
22	8	6	1	13405	11.58	ACACTATA TATGAT TATAGTTT
20	8	4	1	13423	9.45	GTTTCTAT TTTT ATAGGAAC
16	8	0	1	13496	10.23	GTTATCCG CGGATACC
15	6	3	1	13546	9.05	CTATTA ACC TATTAG
12	6	0	1	13562	6.1	ATTATA TATTAT
23	7	9	1	13563	13.43	TTATATA TTATTTGAT TATAAAA
15	6	3	1	13568	7.91	TATTAT TTG ATTATA
13	6	1	1	13573	5.91	TTTGAT T ATAAAA
17	7	3	1	13577	8.49	ATTATAA AAC TTATATT
13	6	1	1	13580	6.19	ATAAAA C TTATAT
17	6	5	1	13586	10.73	CTTATA TTGCT TATTAG
22	6	10	1	13589	18.22	ATATTG CTTATTAGCC CAATCT
19	6	7	1	13606	14.4	AATCTG TAAATAT CGGATT
22	8	6	1	13610	12.24	TGTAAATA TCGGAT TATTAACA
22	6	10	1	13661	19.19	GTACAT CACTGTAAGC ATGTCC
17	7	3	0	13735	4.16	TTATATA TTC TATATAA
13	6	1	1	13736	5.62	TATATA T TCTATA
15	6	3	1	13757	9.87	ATACGT ATC ACATAT
23	7	9	1	13757	17.37	ATACGTA TCACATATG TACTTAT
17	7	3	1	13758	11.28	TACGTAT CAC ATATGTA
12	6	0	1	13768	7.26	ATATGT ACTTAT
22	6	10	1	13784	16.45	TACTAA TATGAAGTAC TTAATA
24	8	8	1	13788	13.54	AATATGAA GTACTTAA TACATATT
16	8	0	1	13790	7.26	TATGAAGT ACTTAATA
22	7	8	1	13797	12.44	TACTTAA TACATATT TTCAGTA
19	7	5	0	13829	6.75	CTTATTA CCTAT TAATAAG
14	6	2	1	13830	8.33	TTATTA CC TATTAA
14	7	0	1	13835	7.75	ACCTATT AATAAGT
16	6	4	1	13850	12.27	CCTGTC GTTG GATAGG
15	6	3	1	13874	7.33	TGTTTT CTT AATACA
28	9	10	1	13897	15.24	TTGGTAATT TACTCAAAAT AATTTCCAA
16	6	4	1	13901	9.52	TAATTT ACTC AAAATA
19	6	7	1	13902	12.82	AATTTA CTCAAAA TAATTT
20	6	8	1	13911	14.33	AAAATA ATTTCCAA TATCTT
18	7	4	1	13923	7.78	AATATCT TAAT ATATATT
14	7	0	1	13924	6.38	ATATCTT AATATAT
18	6	6	1	13991	13.8	ACATGT AGACCC ATATGT
19	6	7	1	14038	14.23	CTATTA ACCATTC TACTAG
19	6	7	1	14117	12.73	GTTTAT ATCATCG ATATAC
15	6	3	0	14120	5.8	TATATC ATC GATATA
12	6	0	1	14140	7.84	TACAAA TTTTTA
16	7	2	0	14201	2.88	CATAATA TT TATTATG
19	7	5	1	14202	9.39	ATAATAT TTATT ATGTTAT
16	6	4	1	14211	8.93	ATTATG TTAT CATCAT
14	7	0	1	14243	6.1	ATTTTTT AAAATAT
22	6	10	1	14249	16.14	TAAAAT ATACTCTACA ACTTTA
22	6	10	1	14278	16.08	TATTGT CAAATCTTTT AAAATA
18	9	0	1	14285	6.38	AAATCTTTT AAAATATTT
19	6	7	1	14291	10.26	TTTAAA ATATTTA TTTATA
24	7	10	1	14297	15.51	ATATTTA TTTATATGCT TAAATCT
22	6	10	1	14304	16.05	TTTATA TGCTTAAATC TATATA
22	6	10	0	14305	12.29	TTATAT GCTTAAATCT ATATAA
14	6	2	1	14313	6.32	TTAAAT CT ATATAA
17	8	1	1	14317	6.7	ATCTATAT A ATATAGCT
14	6	2	1	14343	7.54	ATCATA CA TTTGAT
17	6	5	1	14358	11.7	ACATTG ATGTA CACTGT
13	6	1	1	14388	7.93	TATTCT G ACAATA
14	6	2	1	14395	6.91	ACAATA GA TCTTGT
22	6	10	1	14398	15.84	ATAGAT CTTGTATAGA ATCTGT
13	6	1	1	14408	6.21	TATAGA A TCTGTA
24	7	10	1	14420	16.93	ATATCTT TTAAGAATTG AGGATAT
13	6	1	1	14442	5.91	ATTATG A CATTAT
18	6	6	1	14491	15.15	TATCAT GGGCAG ATAATA
14	7	0	1	14519	6.68	TATATAA TTATCTA
19	7	5	1	14520	8.78	ATATAAT TATCT ATTTTAT
19	6	7	1	14524	11.65	AATTAT CTATTTT ATGATT
21	6	9	1	14550	15.29	CTATAT TGTTTACGT AAATAG
21	6	9	1	14551	15.87	TATATT GTTTACGTA AATAGA
14	7	0	1	14556	8.47	TGTTTAC GTAAATA
15	7	1	1	14601	6.9	CTATAGT T ACTATCG
16	6	4	1	14606	10.55	GTTACT ATCG AATAAC
17	6	5	1	14659	9.66	CATAAT AATAG AGTATG
18	6	6	1	14672	15.86	TATGGT ACGTTC ACGATA
20	6	8	0	14703	13.04	ATTTCG TTTTCGTG CGAAAT
14	6	2	1	14719	7.2	AAATTA AA TAGTTT
21	6	9	0	14743	12.52	AAGATG TCACATAAC CATCTT
25	8	9	1	14746	17.11	ATGTCACA TAACCATCT TGTGACCT
21	6	9	1	14769	12.3	CTAGTA ATAATATAA TAATAG
13	6	1	1	14776	5.34	TAATAT A ATAATA
17	6	5	1	14864	8.8	ATTAAA ATAAA TATAAT
17	6	5	1	14873	11.13	AATATA ATCAG TACATT
26	9	8	1	14890	14.2	GAATGGGTA TGATATTG TACCCATAC
12	6	0	1	14919	8.52	ATGTTG CTACAT
19	6	7	1	14953	12.54	ATAGTT TAAATAC ATCTAT
22	6	10	1	14960	15.28	AAATAC ATCTATATTA GGATTT
14	6	2	1	14961	7.52	AATACA TC TATATT
23	7	9	1	14964	14.54	ACATCTA TATTAGGAT TTGATGT
21	6	9	1	14986	17.63	TTGTCG CGTATTTCT CTACAA
20	6	8	1	15007	14.41	TATTAA TACCATTT TTGATA
20	7	6	1	15033	13.36	ATTTCTA TACCTT TCGAAAT
19	9	1	1	15046	7.76	TCGAAATTA G TAATTTCAA
18	6	6	1	15061	13.1	TCAATA AGTCTA TATCGA
27	11	5	1	15072	11.57	ATATCGATGTT ATCAG AACATAGATAT
14	6	2	1	15087	6.94	GAACAT AG ATATTC
18	6	6	1	15091	10.67	ATAGAT ATTCAA ATATAT
20	7	6	1	15092	10.64	TAGATAT TCAAAT ATATCAA
16	7	2	1	15093	7.21	AGATATT CA AATATAT
22	6	10	1	15094	13.86	GATATT CAAATATATC AAAATC
27	11	5	1	15101	9.97	AAATATATCAA AATCA TTGATATTTTT
25	9	7	1	15106	12.57	TATCAAAAT CATTGAT ATTTTTATA
15	7	1	1	15110	5.64	AAAATCA T TGATATT
23	9	5	1	15126	12.57	TTATAGTCG ACTGA CGACAATAA
22	7	8	1	15149	16.62	CAAAATC ACAACATC GTTTTTG
20	7	6	1	15153	14.59	ATCACAA CATCGT TTTTGAT
18	6	6	1	15158	13.72	AACATC GTTTTT GATATT
15	6	3	1	15205	9.64	ATGGAG TTT CACCAT
19	6	7	1	15208	13.97	GAGTTT CACCATC ATACTC
20	8	4	1	15216	10.09	CCATCATA CTCA TATAATGG
16	7	2	1	15280	6.94	TGTTAAA TG TTTTACA
12	6	0	1	15314	9.11	ATCGTT AACCAT
20	6	8	1	15398	16.6	AAGCAT GAGCTCAT ATGATT
12	6	0	1	15417	6.95	TTCAGT ACTGTA
13	6	1	1	15419	7.6	CAGTAC T GTAGTG
20	7	6	0	15420	8.35	AGTACTG TAGTGT CAGTACT
13	6	1	1	15426	7.33	GTAGTG T CAGTAC
13	6	1	1	15447	8.07	TCGATC A GATCAA
18	7	4	1	15453	10.36	AGATCAA TGTC TAGATCT
12	6	0	1	15462	6.66	TCTAGA TCTATA
22	6	10	1	15469	17.75	CTATAG AATCAAAACA CGATAG
15	7	1	1	15497	6.49	AGATAAT G AATATCT
22	6	10	1	15510	20.16	CTGTAC GCTTCTTCTT GTACTG
22	6	10	1	15530	18.92	TGTAAC TTCTGGTTTT GTTAGA
15	6	3	1	15619	7.88	TAGTAT AAA ATTCTA
14	7	0	1	15622	7.22	TATAAAA TTCTATA
21	6	9	1	15625	13.11	AAAATT CTATATTCA AATTAT
20	6	8	1	15676	19.92	TAAACG GAGCACAG CATTTA
22	7	8	1	15799	12.64	TATATAT CTAGAGTA ATATTTA
16	7	2	1	15816	6.61	ATTTAAT TT ATCAAAT
18	7	4	0	15823	6.91	TTATCAA ATGG TTGATAA
18	6	6	0	15857	8.24	ATTTCC TAATAC GGAAAT
19	8	3	1	15887	7.32	CGCAATAA ATC TAATTGCG
18	7	4	1	15934	12.54	TAAAAAC TTTG GCTTTTA
13	6	1	1	15953	6.76	TAAGTG T CATTTA
16	7	2	1	15955	7.21	AGTGTCA TT TAACACT
21	6	9	1	15963	15.19	TTAACA CTATACTCA TATTAA
12	6	0	1	15982	7.85	AATCCA TGGACT
19	7	5	1	15996	13.2	TAATCTC TATAC GGGATTA
17	6	5	1	16035	10.75	GATGAG TAGTT CTCTTC
20	7	6	1	16108	14.14	TGAAGAG CTCGTT CTCATCA
15	7	1	1	16119	7.37	TTCTCAT C ATCAGAA
19	6	7	1	16135	12.22	AAATCA ATATCTC TGTTTT
21	7	7	1	16146	10.53	TCTGTTT TTTTATT ATACAGA
16	7	2	1	16158	6.33	TTATACA GA TGTATTA
13	6	1	1	16165	7.31	GATGTA T TACAGC
21	6	9	1	16166	17.64	ATGTAT TACAGCCTC ATATAT
22	6	10	1	16168	17.82	GTATTA CAGCCTCATA TATTAC
20	6	8	1	16179	13.71	TCATAT ATTACGTA ATATAA
16	8	0	0	16182	4.12	TATATTAC GTAATATA
14	7	0	1	16188	5.8	ACGTAAT ATAACGT
21	7	7	1	16195	14.96	ATAACGT GTAATCT ACCTTAT
18	6	6	1	16217	14.77	AACTTT CACCGC ATAGTT
16	6	4	1	16230	11.45	TAGTTG TTTG CAAATA
12	6	0	1	16234	8.55	TGTTTG CAAATA
16	6	4	1	16247	10.34	GGTTAA TCCT TTGACC
17	6	5	1	16263	13.79	TCGTCG ATTTC CGACCA
15	6	3	1	16274	10.99	CGACCA ATC TGGGCG
17	7	3	1	16318	9.5	AATCATT CGA AATAATT
15	6	3	1	16327	8.2	AAATAA TTT TTAGTT
13	6	1	1	16450	7.09	ATACCG A CGGTGT
16	6	4	1	16465	7.77	GTTAAT AGTA ATTTAC
17	8	1	1	16468	5.63	AATAGTAA T TTACTTTT
13	6	1	1	16501	5.91	GTAATA G TTTTAC
17	7	3	1	16502	7.9	TAATAGT TTT ACTATCA
14	6	2	1	16516	7.47	TCATAA GT TTATAA
12	6	0	1	16521	7.26	AGTTTA TAAATT
28	9	10	1	16527	16.95	TAAATTCCA CAAGCTACTA TGGAATATA
12	6	0	1	16546	6.97	TGGAAT ATACCA
21	8	5	1	16551	12.76	TATACCAA CCATC TTAGTATA
12	6	0	1	16573	8.11	AACACA TGTCTT
16	8	0	1	16588	6.11	GTTATTAA TTAATTAC
24	7	10	1	16611	18.11	TTTATAT ATCGCTACGA ATTTAAA
16	6	4	1	16633	9.77	AACAGA GAAA TCAGTT
14	6	2	1	16653	6.32	AGAAAA AA TTATCT
20	6	8	1	16689	14.33	CTCTGT ATTCTACG ATAGAG
18	6	6	1	16691	13.69	CTGTAT TCTACG ATAGAG
15	6	3	1	16695	10.14	ATTCTA CGA TAGAGT
13	6	1	1	16720	7.64	GATGTG A CAGATC
21	6	9	1	16748	15.99	ATACTC CATTAAAAT GATTAT
17	6	5	1	16783	11.11	TGATAT TGGAT ACATCA
17	6	5	0	16847	7.63	ATAAAC AGTGA GTTTAT
21	7	7	1	16881	13.11	TTTTGTA GAGATCT TATAAAA
12	6	0	1	16937	7.26	ATCATA TATGTT
15	6	3	1	16943	9.64	TATGTT ACC ATCATA
18	6	6	1	16944	13.3	ATGTTA CCATCA TAATAT
16	6	4	1	16984	12.43	TTTCCA TCGC TGTAAA
19	7	5	1	17049	11.25	ATGTAAT CGTGT ATAACAT
15	6	3	1	17069	7.88	TTTGAT AGA ATCAGA
15	7	1	1	17074	7.34	TAGAATC A GACTCTA
22	6	10	1	17089	19.31	AAGAAA AGGAATCGGC TTTATT
24	8	8	1	17105	15.04	TTTATTAT ACACATTC ATGATAAA
20	6	8	1	17116	13.85	CATTCA TGATAAAC TTAATG
20	7	6	1	17118	11.82	TTCATGA TAAACT TAATGAA
20	6	8	1	17126	13.81	AAACTT AATGAAAA ATGTTT
20	9	2	1	17132	9.41	AATGAAAAA TG TTTTTCGTT
12	6	0	1	17178	7.29	TAATAA TTGTTA
16	6	4	0	17179	5.47	AATAAT TGTT ATTATT
20	8	4	1	17188	9.52	TATTATTT CACT AATTAATA
14	6	2	1	17189	8.06	ATTATT TC ACTAAT
17	8	1	1	17197	5.35	ACTAATTA A TATTTAGT
14	6	2	1	17202	7.2	TTAATA TT TAGTAA
21	6	9	1	17222	15.59	CACTCT ATAAAAACG AGAATG
22	9	4	1	17245	9.23	ATAACTAAT CATA ACTAGTTAT
16	8	0	1	17253	7.25	TCATAACT AGTTATCA
18	6	6	1	17340	14.81	TCTCTA TCGCAT TAGTGA
12	6	0	1	17371	6.4	TATAAA TTTAAA
13	6	1	0	17399	2.15	ACTTTA G TAAAGT
22	6	10	1	17402	17.11	TTAGTA AAGTCGTCTA TATTAA
22	6	10	1	17404	15.7	AGTAAA GTCGTCTATA TTAACT
15	7	1	1	17441	8.35	CATCGTA A TACCATG
22	7	8	1	17442	16.88	ATCGTAA TACCATGT TTAAGAT
21	7	7	1	17448	13.63	ATACCAT GTTTAAG ATAGTAT
13	6	1	1	17459	6.2	AAGATA G TATATT
19	8	3	1	17480	8.72	ACTACGAT CTC ATCGTTGT
18	6	6	1	17519	12.97	TCTACA TCCAAT TTTAGA
17	7	3	0	17526	3.88	CCAATTT TAG AAATTGG
22	6	10	1	17562	15.87	CTATAT TATTGTTGAT ATATTG
18	7	4	1	17563	10.1	TATATTA TTGT TGATATA
14	6	2	1	17609	6.32	TTTTCT TT ATAAAA
16	6	4	1	17611	10.24	TTCTTT ATAA AACGAA
21	7	7	1	17613	12.98	CTTTATA AAACGAA TATATAG
17	6	5	1	17616	11.26	TATAAA ACGAA TATATA
24	7	10	1	17639	16.84	CAATTAT CTTTACCGAT ATATTTG
16	6	4	1	17654	11.5	ATATAT TTGC ATACAT
19	6	7	1	17696	15.36	TTAAGA GTTTGGT TGTTAA
20	6	8	1	17710	14.62	GTTAAG ATATTTGG CTAAAC
17	6	5	1	17716	13	ATATTT GGCTA AACTAT
12	6	0	1	17727	7.25	AACTAT ATAATT
17	7	3	1	17731	7.62	ATATAAT TCT ATTAGAT
12	6	0	1	17731	6.68	ATATAA TTCTAT
24	8	8	1	17736	13.92	ATTCTATT AGATCATC AACAGAAT
22	6	10	1	17766	16.09	ATATTT TTCTAGATCC AAAGAT
20	6	8	1	17768	14.63	ATTTTT CTAGATCC AAAGAT
19	7	5	0	17780	7.34	CCAAAGA TGAAC TCTTTGG
22	6	10	1	17783	19.66	AAGATG AACTCTTTGG CATCCT
18	6	6	1	17812	11.81	ATTATC AGAAAA GATATT
14	7	0	1	17819	6.4	GAAAAGA TATTTTC
19	6	7	1	17838	12.81	TTAGTT TATCAAG ATCTAA
20	6	8	1	17840	15.8	AGTTTA TCAAGATC TAACCT
19	6	7	1	17860	13.42	GTTCAT ATCCATG ATTAAC
24	11	2	1	17897	8.32	AAAATAAAAAT CC ATTTTCATTTT
20	6	8	0	17902	10.62	AAAAAT CCATTTTC ATTTTT
15	6	3	1	17952	8.24	GTAATA TTT TGTTAC
15	7	1	1	17963	8.64	TTACTTT G AACGTAA
14	6	2	1	17985	8.63	ACACGG GT CCGTAT
12	6	0	1	18018	8.1	ATCAAA TTTGGT
21	6	9	1	18021	17.7	AAATTT GGTGTTGTT AAACTT
21	6	9	1	18090	16.55	AGGAAT CCATGTATT ATTACT
12	6	0	1	18093	7.8	AATCCA TGTATT
20	6	8	1	18175	15.37	TTTGTA TTCGGTAG TTCAAA
18	6	6	1	18179	13.92	TATTCG GTAGTT CAAATA
12	6	0	1	18190	6.4	TCAAAT ATATGA
21	7	7	0	18194	11.04	ATATATG ATCCATG CATATAT
21	8	5	1	18213	12.32	ATCGACAA AGCTA TTGTAGAT
24	7	10	1	18229	17.2	TAGATGT GATTTTTCCT AAATCTA
14	7	0	1	18264	8.09	GTTTACT AGCAAAC
15	6	3	1	18271	11.59	AGCAAA CAT TTTCCT
17	6	5	1	18295	12.87	ACCAAG ACACA CATGGT
17	6	5	1	18299	13.39	AGACAC ACATG GTTTCT
17	6	5	1	18354	10.01	GTAACA TAGAT TATTAC
12	6	0	1	18420	7.32	TCTACA TATAGA
19	7	5	1	18425	13.88	ATATAGA TGGCT TGTATAT
21	9	3	1	18436	9.94	TTGTATATC AAA GATATAGAA
17	6	5	1	18458	11.98	ACATAA CCAAT TTATAT
13	6	1	1	18488	6.61	TTTCGA A TCTAAA
13	6	1	1	18495	5.62	TCTAAA G TTAAGA
20	6	8	1	18508	13.24	GATTTA GAAAACAT TATATC
20	6	8	1	18519	16.22	CATTAT ATCCTCGG ATGATG
20	8	4	1	18523	13.69	ATATCCTC GGAT GATGATAT
13	6	1	1	18525	10.06	ATCCTC G GATGAT
13	6	1	0	18566	2.72	TTAAAG T CTTTAA
18	9	0	1	18568	6.98	AAAGTCTTT AAAGATTTT
14	6	2	1	18590	6.61	GATTCA AA TAAATC
17	7	3	0	18609	6.13	ATAATAT CCC ATATTAT
25	9	7	1	18643	10.24	TCATTAAAT CTATTAT ATTTTATGA
20	8	4	1	18656	9.51	TATATTTT ATGA AAGATATA
18	7	4	1	18656	8.97	TATATTT TATG AAAGATA
15	7	1	1	18700	6.18	ACATTTT T AAACTGT
17	6	5	1	18706	11.07	TTAAAC TGTTT GTATAA
24	8	8	1	18715	12.35	TTGTATAA TATCTCTC TAATACAA
15	6	3	1	18729	8.53	TCTAAT ACA ATCAGA
22	6	10	1	18732	15.61	AATACA ATCAGATATA TCTATT
20	6	8	1	18750	18.15	TATTGT GTCGGTAG ACGATA
17	6	5	1	18754	12.27	GTGTCG GTAGA CGATAC
23	7	9	1	18769	17.34	ACCGTTA CATTTGAAT TAATGGT
13	6	1	1	18800	7.63	TTACAA C TTTTAA
17	8	1	1	18803	6.19	CAACTTTT A ACAAGTTG
15	6	3	0	18855	3.34	ATTAAA TAT TTTAAT
12	6	0	1	18856	5.8	TTAAAT ATTTTA
14	6	2	1	18859	6.9	AATATT TT AATAGT
22	8	6	1	18879	14.88	TTTATATC ACTACG GACATAAA
20	7	6	1	18917	12.7	ATGTTTA TTAGTG TACACAT
22	6	10	1	18939	21.82	TGGAAG TAAGTTCCGG CTGCCA
13	6	1	1	18940	6.16	GGAAGT A AGTTCC
19	6	7	1	19012	13.9	ATACTT GCACTTA AAGTCT
18	6	6	1	19057	15.79	CTTTTA AGCCGC TAGAAG
13	6	1	1	19125	6.21	GATTGG A CCATTC
21	9	3	1	19186	8.47	ATTGCAACT ATA AGTTACAAT
20	6	8	1	19239	17.67	TATGTC TTCCGTTG GATATA
13	6	1	1	19319	7.31	GATCCA G TAGATC
20	6	8	1	19329	17.15	ATCCTA ATTCACAA TACGAT
21	7	7	1	19332	14.21	CTAATTC ACAATAC GATTTAG
18	6	6	1	19349	13.94	TTAGAT TCACCG ATCAAA
20	6	8	1	19377	14.54	TATTAC AAGAGTAC GTTATA
20	6	8	1	19393	14.86	TATACT AGAGCCAA AGTCTA
19	6	7	1	19396	16.41	ACTAGA GCCAAAG TCTACT
12	6	0	1	19439	6.68	TCGATA TCTCGA
16	7	2	1	19451	12.31	GGCGATG GG CATCTCC
18	6	6	0	19468	8.11	TTTAAT ACATTG ATTAAA
15	6	3	1	19508	9.03	CATTTA GCA TATATG
15	7	1	1	19518	5.9	ATATGGG T CCCATTT
20	6	8	1	19544	16.11	TATCCA GGTAGACA TAGATA
20	6	8	1	19650	15.55	AGTATG ATAGAACA CATCCT
19	6	7	1	19652	14.83	TATGAT AGAACAC ATCCTA
16	6	4	1	19656	12.1	ATAGAA CACA TCCTAT
13	6	1	1	19687	8.13	GAACGT C ACGCTC
17	6	5	1	19788	10.78	AATTGT TTTTC ACAGTT
29	11	7	1	19789	16.22	ATTGTTTTTCA CAGTTGC TCAAAAACAAT
20	6	8	1	19822	13.28	GTGACT TATGAGTT AGTTAC
15	7	1	1	19855	7.62	ATCTTTA G TAAACAT
12	6	0	1	19868	6.97	ATATCA TAATAT
21	9	3	1	19871	11.72	TCATAATAT TCG ATATTACGA
17	7	3	1	19906	9.31	CAAATTC CAA GTATTTG
16	6	4	1	19930	9.95	ATAATA TTCG TATTTT
17	6	5	1	19956	9.67	TAATTA AGATA TAATCA
21	6	9	0	19999	11.32	TACATG GTTAAAGTA CATGTA
18	6	6	1	20019	11.78	ACAATT CTATCC ATTTGT
24	9	6	1	20042	11.58	TTAACTATA TATTTG TATAGATAA
12	6	0	1	20044	7.25	AACTAT ATATTT
18	7	4	1	20047	9.23	TATATAT TTGT ATAGATA
13	6	1	1	20083	7.31	AATTCC A GTAATT
14	6	2	1	20114	8.89	TATTCT AC AGCATA
15	6	3	1	20122	10.73	AGCATA AAC TATACT
18	6	6	1	20130	12.56	CTATAC TATGAC GTCTAG
21	6	9	1	20140	20.35	ACGTCT AGGCATGGG AGACTT
16	6	4	1	20173	10.67	ATTTTT AGTG AAACAT
14	6	2	1	20180	8.93	GTGAAA CA TTCCAC
22	6	10	1	20181	18.89	TGAAAC ATTCCACATC GTTTAA
12	6	0	1	20314	8.75	CATTTC GAAGTG
21	6	9	1	20317	20.79	TTCGAA GTGCCGTGT TTCAAA
22	6	10	1	20343	20.78	TGCTAT ACCCGTTGAA ATAGAA
16	7	2	1	20358	6.62	AATAGAA AA TTCTAAT
18	6	6	1	20368	14	TCTAAT CCTCCT ATTACA
18	7	4	1	20405	10.36	CACAAGT ACTA ACTTCTG
16	8	0	1	20490	7.21	AATAAACA TGTCTATT
17	7	3	1	20539	10.49	ATGTAAA ACA TTTGCAT
21	6	9	1	20546	15.98	ACATTT GCATCATAG AATTGT
13	6	1	1	20570	8.93	TCTGTA T TACCGA
18	6	6	1	20581	14.21	GACTAT CGTCCA ATATTC
20	6	8	1	20594	15.23	TATTCT GTTCTAGG AGAGTA
21	6	9	1	20617	16.56	GGTTAT TGTGGATAT ATAATC
22	6	10	1	20633	16.11	TAATCA GAGTTTTTAA TGACTA
21	7	7	1	20697	12.5	TTTGGAT ATAGTTA ATCCCAA
18	6	6	1	20704	12.63	ATAGTT AATCCC AACAAT
16	8	0	0	20718	2.66	CAATGCTA TAGCATTG
26	9	8	0	20719	12.31	AATGCTATA GCATTGCA TATAGCATT
17	7	3	1	20720	9.58	ATGCTAT AGC ATTGCAT
19	8	3	1	20767	8.23	ATGTTGAT GAT ATCTACAT
17	8	1	1	20808	5.06	CTTTAATA A TATTATAG
17	6	5	1	20816	12.67	ATATTA TAGCG TAACAT
17	7	3	1	20890	9.03	ATAATTT TCC AAATTCT
13	6	1	1	20897	6.46	TCCAAA T TCTGGA
24	8	8	1	20923	14.7	CAGTAATA TTGTTGAT TATTTCTG
19	6	7	1	20924	13.42	AGTAAT ATTGTTG ATTATT
22	6	10	1	20933	18.02	GTTGAT TATTTCTGAC ATCGAC
18	6	6	1	20957	10.36	ATTATA TAGTTT TTTAAT
22	6	10	1	20960	15.77	ATATAG TTTTTTAATT CCATAT
18	8	2	1	20979	6.92	TATCTTTT AG AAAAGTTA
15	7	1	1	21020	6.21	ATTAATA T TATGAAT
22	7	8	1	21173	15.27	GTTTATA CCATTCAA TATAATC
16	6	4	1	21226	8.35	GTTTAA AAAA TTATAC
15	7	1	1	21239	9.45	TACGGAG A CGCCGTA
26	8	10	1	21254	18.12	ATAATTTC CCCATTGATA GAAAATAT
21	6	9	1	21257	17.36	ATTTCC CCATTGATA GAAAAT
17	7	3	1	21299	7.07	AAGTACT ATA AGTAATT
20	8	4	1	21302	9.51	TACTATAA GTAA TTATAATA
13	6	1	0	21313	1.88	ATTATA A TATAAT
21	6	9	0	21319	11.63	ATATAA TGTAAAGGT TTATAT
20	6	8	1	21323	14.09	AATGTA AAGGTTTA TATATT
16	7	2	1	21324	8.63	ATGTAAA GG TTTATAT
15	7	1	1	21336	5.91	ATATATT C AATATTT
22	9	4	1	21345	7.5	ATATTTTTT TTAT AAAAAAAAT
20	10	0	0	21347	2.94	ATTTTTTTTA TAAAAAAAAT
15	7	1	1	21348	5.04	TTTTTTT T ATAAAAA
16	8	0	1	21350	6.1	TTTTTTAT AAAAAAAA
17	6	5	0	21409	6.22	ATAGAA ACATA TTCTAT
15	6	3	1	21417	7.95	ATATTC TAT GAATTT
20	7	6	1	21419	11.49	ATTCTAT GAATTT ATAAAAT
15	6	3	1	21426	9.03	GAATTT ATA AAATGC
12	6	0	1	21427	6.7	AATTTA TAAAAT
20	8	4	1	21450	12.26	TCCTATCG TAGG CGATAGAA
22	6	10	1	21474	18.45	TAAAAA GCCTATCGAA TTTCTA
13	6	1	1	21497	6.75	AAAAGA A TCTGTT
22	6	10	1	21536	17.39	TTAAAT GTCCGTACTT ATTAAA
21	6	9	1	21547	13.1	TACTTA TTAAAGTAT TCAGTA
20	6	8	1	21557	17.14	AGTATT CAGTAGCC AATCCT
13	6	1	1	21587	5.34	AATAAT T ATTAAT
15	6	3	1	21622	9.65	ATTTTT TTG AACAAT
16	6	4	1	21720	11.72	TAGAAT GGCA AATCTA
20	6	8	1	21731	19.59	ATCTAA CTGCGGGT TTAGGT
22	6	10	1	21790	16.96	TTATCT AACACCAAAA ATATAA
22	6	10	1	21802	14.06	AAAAAT ATAATAGCTA ATATTT
22	9	4	1	21803	9.14	AAAATATAA TAGC TAATATTTT
23	9	5	1	21805	10.44	AATATAATA GCTAA TATTTTATT
14	7	0	1	21808	8.24	ATAATAG CTAATAT
13	6	1	1	21820	6.78	ATTTTA T TACAAT
21	7	7	1	21860	14.19	TAACTAA TGTTTCT TTGGTTA
12	6	0	0	21879	2.35	TATACT AGTATA
13	6	1	1	21927	5.91	ATGAAT A ATACAT
21	6	9	1	21962	16.01	TTTTGA GATGTCTCA TTAAAA
19	6	7	1	21975	11.12	CATTAA AATATTA TTAGTG
17	7	3	1	22001	7.97	TCATTAT CAT ATATTGA
13	6	1	1	22082	6.18	TTAGAT C ATCAAA
15	6	3	1	22090	9.09	TCAAAA TAC TTTTCA
16	6	4	1	22107	9.46	CATCCT AAAG AGTATG
22	6	10	1	22114	19.16	AAGAGT ATGGTGAACG AATCTT
22	7	8	1	22159	16.29	CCAATGT CTCTAGCC ACTTTGG
22	6	10	1	22201	16.16	TTAACA TCTTCTACAT TATTAA
14	6	2	1	22218	8.89	ATTAAC TG GTTGAT
13	6	1	1	22225	6.74	GGTTGA T TCAATC
13	6	1	1	22227	6.46	TTGATT C AATCTA
21	6	9	1	22273	14.55	ATGTTC TTAATCAAT GTACAT
16	7	2	1	22284	9.41	CAATGTA CA TACATCG
13	6	1	1	22331	6.98	GCTTTT T AAAATC
20	6	8	1	22334	13	TTTTAA AATCATCA TTATAA
18	7	4	1	22336	9.24	TTAAAAT CATC ATTATAA
18	6	6	1	22343	10.97	CATCAT TATAAT AGGATG
13	6	1	1	22389	5.92	TCTAAT A AGTAGA
21	6	9	1	22394	18.18	TAAGTA GAGTCCTCA TGCTTA
14	6	2	1	22413	6.33	TAGTAA TT TAACTA
17	7	3	0	22420	3.59	TTAACTA TTT TAGTTAA
16	6	4	1	22434	10.09	TAACAA CTAT TTTTTA
14	6	2	1	22479	7.76	TTAATA CT TATTCA
18	6	6	1	22515	11.51	ATCAAT ACAAAA ATTAAT
23	7	9	1	22522	14.03	CAAAAAT TAATACATC AATTTTG
20	9	2	1	22524	7.51	AAAATTAAT AC ATCAATTTT
19	6	7	0	22543	7.91	TGGAAA TACTTAG TTTCCA
19	7	5	1	22597	12.95	ACGTTCT CGTAC AGGACGT
22	9	4	1	22616	11.22	AACTATAAA TTGG TTTATATTT
20	6	8	1	22620	14.12	ATAAAT TGGTTTAT ATTTGT
17	6	5	1	22631	11.1	TATATT TGTTC AAGATA
16	6	4	1	22674	12.16	GAATTC TACG GGATTC
13	6	1	0	22689	1.29	CACTTT A AAAGTG
22	8	6	1	22713	12.08	TCTTTTTA TTCTTT TAAACAGA
13	6	1	1	22722	6.5	TCTTTT A AACAGA
21	6	9	1	22816	16.76	ATTTGT TCGTATGTC ATAAAT
27	9	9	1	22827	13.39	TGTCATAAA TTCTTTAAT TATATGACA
17	6	5	1	22831	9.62	ATAAAT TCTTT AATTAT
24	7	10	1	22842	18.2	AATTATA TGACACTGTG TATTATT
23	8	7	1	22897	15.61	TCCAATAT GGCAATT ATATTAGA
25	9	7	1	22906	13.1	GCAATTATA TTAGAAC TATAACTGC
21	6	9	1	22916	18.09	TAGAAC TATAACTGC GTTGTA
15	6	3	1	22922	11.48	TATAAC TGC GTTGTA
14	6	2	1	22961	7.81	TACAAT CA ATTATA
22	7	8	1	22990	15.34	CTACATT CGGGTAAA ATTGTAG
24	8	8	1	23003	16.11	AAATTGTA GCATCATA TACCATTT
23	10	3	1	23079	6.8	CAAAAAAATA TAT TATTTTTATG
18	9	0	1	23080	6.4	AAAAAAATA TATTATTTT
17	6	5	1	23080	8.26	AAAAAA ATATA TTATTT
15	7	1	1	23084	5.34	AAATATA T TATTTTT
22	6	10	1	23094	15.28	TTTTTA TGTTATTTTG TTAAAA
23	7	9	1	23097	14.82	TTATGTT ATTTTGTTA AAAATAA
18	7	4	0	23102	5.47	TTATTTT GTTA AAAATAA
22	6	10	1	23106	14.69	TTTGTT AAAAATAATC ATCAAA
15	6	3	1	23164	10.42	TACAAA ACG TTTATA
16	7	2	1	23196	7.5	GATTTTT AC AAAAGTC
16	7	2	1	23251	6.88	AATAGAT TT ATCTAGT
13	6	1	1	23318	5.62	TTATGT A ACATCA
17	7	3	1	23340	10.73	AAATGAC TGG GTTATTT
21	6	9	1	23342	15.63	ATGACT GGGTTATTT AGTCTT
21	6	9	1	23358	18.12	GTCTTA CACATTCGC TAATAC
22	6	10	1	23363	17.98	ACACAT TCGCTAATAC ATGTAT
14	7	0	1	23373	7.26	TAATACA TGTATGA
13	6	1	1	23395	6.78	TATAGA G TCTACA
14	6	2	1	23397	8.35	TAGAGT CT ACACTA
13	6	1	1	23413	7.08	ATGATT G AATAAT
15	6	3	1	23455	11.73	TAGTAC AGC GTAGTA
12	6	0	1	23485	6.67	AATTAT ATCATT
18	7	4	1	23486	8.65	ATTATAT CATT ATCTAAT
17	8	1	1	23494	5.66	ATTATCTA A TAGATATT
16	7	2	1	23498	7.79	TCTAATA GA TATTTGA
18	6	6	1	23602	10.67	ATCTCT ATCATA AAAGAT
14	6	2	1	23607	7.21	TATCAT AA AAGATA
17	6	5	1	23621	10.54	CAAATA TTAAC TGTTTG
14	6	2	1	23630	7.78	ACTGTT TG ATCAGT
15	6	3	1	23641	10.47	AGTAAT AAC ATTGCT
19	7	5	1	23650	13.19	ATTGCTA GTCGA TATCAAT
13	6	1	1	23662	6.2	TATCAA T TTGTTA
12	6	0	1	23738	6.11	TGTTTA TTAACA
16	6	4	1	23743	11.66	ATTAAC ATCC GTTGAT
18	6	6	1	23747	14.31	ACATCC GTTGAT GGAAGT
18	6	6	1	23809	16.46	AATATG GAGAGG CGTATT
20	7	6	1	23812	14.15	ATGGAGA GGCGTA TTTCCAT
17	6	5	1	23863	12.22	TTTCAT CATCC ATGAGA
22	6	10	1	23889	17.57	CTTTTG GATTGTCTGA CATAAG
20	6	8	1	23920	15.17	AATATG ATTTTTGC CAAATT
12	6	0	1	23953	9.83	GGCTTC GAATCC
13	6	1	1	23989	8.45	TCTTTC T GAAGGA
15	6	3	1	24037	10.62	ATCAAC CGA GTTGTT
12	6	0	0	24074	2.94	AATAAA TTTATT
23	7	9	1	24100	18.39	ATCATCT GTTCCCGAG AGATAAT
20	6	8	1	24118	14.39	ATAATA TAGAGGTG TTTTAT
23	8	7	1	24118	13.93	ATAATATA GAGGTGT TTTATTAT
12	6	0	1	24196	6.4	ATTATT ATTAAT
13	6	1	1	24219	8.71	TATGCA A TGGATA
20	6	8	1	24220	16.34	ATGCAA TGGATAAT TTCCAT
15	7	1	1	24225	5.04	ATGGATA A TTTCCAT
21	7	7	1	24227	13.35	GGATAAT TTCCATC ATCATCC
16	6	4	1	24228	10.02	GATAAT TTCC ATCATC
12	6	0	1	24259	8.06	AGAGTA TCCTCT
13	6	1	0	24273	2.12	GAAGAA G TTCTTC
22	6	10	1	24315	18.29	CACAAT ACGCATGTAG AATGTG
20	6	8	1	24375	12.98	TAAATA CATCTAAA TTTTTA
22	6	10	1	24382	14.39	ATCTAA ATTTTTACTA TTATAT
20	6	8	1	24386	11.81	AAATTT TTACTATT ATATTT
13	6	1	1	24433	7.49	CGACAT A ATGTTG
14	6	2	1	24435	8.11	ACATAA TG TTGTGT
22	6	10	0	24437	14.95	ATAATG TTGTGTTGTC CATTAT
19	6	7	1	24457	11.66	ATAGTA TAAAAAT TAATAT
14	6	2	1	24461	6.04	TATAAA AA TTAATA
20	8	4	1	24462	8.32	ATAAAAAT TAAT ATTTCTAT
14	7	0	1	24464	6.1	AAAAATT AATATTT
18	6	6	1	24493	13.5	TATATT TGCAAC AATTTA
21	6	9	1	24519	14	AACAAA TATCATAAC TTAGTT
13	6	1	1	24529	5.03	ATAACT T AGTTCT
14	6	2	1	24567	6.89	ATTCAT CT ATAAAT
12	6	0	1	24570	7.22	CATCTA TAAATG
21	6	9	1	24601	15.13	CATACT ATACTCAGA ATTATG
12	6	0	1	24611	7	TCAGAA TTATGA
19	6	7	1	24615	12.27	AATTAT GATAAAG ATATTT
14	7	0	1	24622	6.7	ATAAAGA TATTTAT
16	6	4	1	24648	12.59	AGTAAT GGGG ATTAAT
22	7	8	1	24718	16.09	TATATCA CACGATGA TGATTTA
18	6	6	1	24768	13.2	ATTTTG TAGTTC CACAAT
14	6	2	1	24771	8.32	TTGTAG TT CCACAA
15	7	1	1	24801	7.07	TTATTGT C ACACTAA
13	6	1	1	24822	6.76	GATGAA C TTTATC
23	7	9	1	24849	16.3	TAAACAA CAGAACAGA TAGTTTA
16	7	2	1	24862	6.88	AGATAGT TT ATTATCT
20	8	4	1	25011	9.53	CAATAATT GTAG AATTAATG
14	7	0	1	25067	9.1	TACCAGT ACCGGTA
12	6	0	1	25071	8.44	AGTACC GGTAAT
18	6	6	1	25101	12.05	TAGTAT TCTTGT ATTCTA
16	6	4	0	25111	7.63	GTATTC TACC GAATAC
18	6	6	1	25168	11.5	CATCTT ACTCAA AATATG
24	7	10	1	25209	16.1	TAAGACA ATAGGAAATC TATCTTA
18	6	6	1	25216	11.44	ATAGGA AATCTA TCTTAT
20	6	8	1	25238	12.11	ATAATT ATTCTATC AATTTT
23	7	9	1	25263	15.72	TTAGTTA GTGTAATGT TAACAAA
21	6	9	1	25292	12.52	GGATAA TTTAATAGT TTTTCC
22	6	10	1	25297	16.92	ATTTAA TAGTTTTTCC TTACAT
17	7	3	0	25379	5.21	TCTTGAC ATC GTCAAGA
17	6	5	1	25415	10.52	ACTTGT ATTCA ACATGT
18	6	6	1	25428	10.64	ATGTTT TTCTAT AATCAT
21	7	7	1	25485	12.3	ATTAACA GAATAGA TATTAAT
12	6	0	1	25497	6.69	GATATT AATGTC
22	6	10	1	25647	19.29	TTTTAT AGTGGTGTGA ATACAA
20	7	6	1	25652	14.14	TAGTGGT GTGAAT ACAACTA
22	7	8	1	25712	15.54	GAAAGTA GGAAACAA TACTTAC
20	7	6	1	25726	13.55	ATACTTA CATCAT TAAGCAT
16	6	4	1	25741	12.86	AGCATG ACAG CATGAT
12	6	0	1	25806	7.82	TTTCTT AACAAA
19	8	3	1	25814	10.04	CAAACAGT TTT ACCGTTTG
20	7	6	0	25849	6.93	ACCGCAT AATACA ATGCGGT
21	6	9	1	25859	20.02	ACAATG CGGTGTTTC CTTTGT
16	6	4	1	25898	12.64	CCATTC CACT GAATAG
21	9	3	1	25909	10.16	AATAGCAAA ATC TTTACTATT
27	10	7	1	25910	14.69	ATAGCAAAAT CTTTACT ATTTTGGTAT
16	7	2	1	25959	8.02	TAATGGA AA TTCATTA
14	6	2	1	25990	9.95	AATGCT CC AGCGTT
23	7	9	1	26008	17.86	AACGTAC ATACTAGAC GCACGTT
21	6	9	1	26015	20.28	ATACTA GACGCACGT TATTAT
22	6	10	0	26030	14.57	TATTAT CAGCTATTGC ATAATA
13	6	1	1	26042	7.3	TTGCAT A ATACAA
19	6	7	1	26045	14.29	CATAAT ACAAGAC ACTATG
21	6	9	1	26088	17.57	ATCTTT GCTAGAGAG AAAGCT
14	6	2	1	26118	8.02	CTTAGA CT TCCAAG
14	6	2	1	26121	7.76	AGACTT CC AAGTAT
14	7	0	1	26166	9.95	ACGCTAA TTAGTGT
13	6	1	1	26230	5.34	ATCTCT A ATAGAT
22	7	8	1	26233	14.43	TCTAATA GATCTGAT TAGTAGA
19	6	7	1	26287	11.37	TTAATA AAAATAA TATTCA
23	8	7	1	26287	10.83	TTAATAAA AATAATA TTCATTAA
19	7	5	1	26298	9.97	AATATTC ATTAA GAAGATT
17	7	3	1	26340	7.64	ATAAATA AAA TAATTAT
17	6	5	1	26378	9.66	AATATA TTAAG TAGATT
18	8	2	1	26413	8.61	ATATAAAT CC AGTTATAT
17	6	5	1	26445	11.96	AACACA AATGG TGTATT
13	6	1	1	26446	7.6	ACACAA A TGGTGT
15	7	1	1	26497	7.33	CTACCAT G ATAGTAG
12	6	0	1	26497	8.13	CTACCA TGATAG
20	6	8	1	26547	15.57	ATCTTT ACATTCTG AAACAT
15	6	3	1	26563	7.4	ACATTT TAT AAATAT
20	9	2	1	26564	6.34	CATTTTATA AA TATATAATG
14	7	0	1	26568	6.4	TTATAAA TATATAA
19	6	7	1	26648	15.18	GGCTAT CGACTTA ATATCC
14	7	0	1	26673	8.29	TTTTCGA TAGAAAA
16	6	4	1	26683	11.16	AAAATC TAGG GAGTTT
24	7	10	1	26683	17.49	AAAATCT AGGGAGTTTA AGATTGT
17	6	5	1	26698	11.67	TAAGAT TGTAC ATTTTA
16	7	2	1	26733	6.32	CAATATT CT AATTTTG
22	6	10	1	26761	18.38	AATCTG TGAAATGGGT CATATT
22	6	10	1	26766	16.41	GTGAAA TGGGTCATAT TATCAC
15	7	1	1	26774	6.79	GGTCATA T TATCACC
16	8	0	1	26802	8.08	ATACTAAT ATTAGCAT
16	6	4	1	26809	10.85	TATTAG CATC CTTATA
14	6	2	1	26818	6.96	CCTTAT AC AGAAGG
18	6	6	1	26865	13.71	ATTGTA TTTCCT TGCAAT
12	6	0	1	26922	5.81	TACTTA TTAGTA
18	6	6	1	26949	11.57	GTTTTA GTGATA TCAAAC
19	6	7	1	26985	10.28	TTAAAA TATATAG TATTAA
20	6	8	1	27019	18.09	TATTAT CGTCGAGC ATAGTA
15	7	1	1	27034	5.9	TAGTAGA A TCAACTA
16	8	0	1	27078	6.94	ATAGAATT AATTTTAT
13	6	1	1	27082	5.04	AATTAA T TTTATT
19	6	7	1	27136	13.43	TATGAT ATTGTTG ATAATA
14	6	2	1	27141	8.1	TATTGT TG ATAATA
17	6	5	1	27163	12.85	TAATAC ACACA GTACTA
19	6	7	1	27178	16.87	TATCGA CGAAACT TTGATA
18	7	4	1	27219	8.58	TTAGATG TTTT CATCTTA
18	7	4	1	27295	9.21	TAGTATT CAAT AATTCTA
13	6	1	1	27296	6.77	AGTATT C AATAAT
20	6	8	1	27303	13.77	AATAAT TCTACTCT AGTATT
19	8	3	1	27305	8.75	TAATTCTA CTC TAGTATTA
19	6	7	1	27374	12	TGAGAA GACAATA TTATCA
12	6	0	1	27380	6.7	GACAAT ATTATC
24	7	10	1	27415	17.09	GAATATT TTTATACGCT AATATAC
20	6	8	1	27418	14.22	TATTTT TATACGCT AATATA
16	6	4	1	27440	11.74	GGCATT GATA AATCCC
17	8	1	1	27485	5.9	TAATGATA G TATCAATA
20	7	6	1	27513	11.53	ATTTTTA TGGTAT TAATAAT
21	7	7	1	27526	12.19	TAATAAT TAACCTT ATTTTTA
14	6	2	1	27530	8.33	AATTAA CC TTATTT
23	8	7	1	27540	13.96	ATTTTTAT GTTTGGT ATAAAATT
19	6	7	1	27541	13.96	TTTTTA TGTTTGG TATAAA
14	7	0	1	27567	7.53	GATGTCT ACACATC
16	6	4	1	27573	10.89	TACACA TCCT TTTGTA
17	7	3	1	27604	9.34	ACTTTAA CTT TTACAGT
13	6	1	1	27609	6.19	AACTTT T ACAGTT
26	8	10	1	27609	18.91	AACTTTTA CAGTTTTCCC TACAAGTT
13	6	1	1	27641	6.81	TATATT C AACATA
12	6	0	1	27657	9.17	ATCCAT ATGCAT
17	6	5	1	27720	9.96	AATATA TAGAG TATAAT
26	8	10	0	27727	13.37	AGAGTATA ATCATTCTCG TATACTCT
16	6	4	1	27728	8.91	GAGTAT AATC ATTCTC
17	6	5	1	27766	14.81	TCGCCC GCATT GGGCAA
24	11	2	1	27787	7.72	TAACAAAATGC AA GCATCTTGTTA
12	6	0	1	27804	7.77	CTTGTT AACAGG
18	6	6	1	27820	12.65	TAAATT GGGATA AAATTA
18	6	6	0	27829	7.23	ATAAAA TTATGT TTTTAT
22	6	10	1	27850	14.15	TTATCT ATTTTATTCA AGAGAA
18	6	6	1	27853	10.69	TCTATT TTATTC AAGAGA
19	6	7	1	27855	12.51	TATTTT ATTCAAG AGAATA
19	6	7	1	27876	15.72	CAGGAA GTTCCTT TTCCGG
19	6	7	1	27943	14.23	TAATAG TCTACAC CTTTTA
14	6	2	1	27960	9.75	TAGTAG GA CTAGTA
18	6	6	1	27962	13.37	GTAGGA CTAGTA TCGTAC
16	6	4	1	27980	10	AATTCA TAGC TGTATT
23	8	7	1	27980	13.63	AATTCATA GCTGTAT TTTGAATT
12	6	0	1	27995	8.38	TTTGAA TTCCAA
20	6	8	1	28015	14.92	AAAAAT ATCTTCCA ATTGTT
19	7	5	1	28070	13.02	ATAGATG CTCCA CATATAT
24	7	10	1	28120	20.79	ACCTATA TACGCCGTTT TATCGGT
16	6	4	1	28204	10.59	AATAAA TAGC TTTACT
20	6	8	1	28207	14.57	AAATAG CTTTACTT CTATAT
22	6	10	1	28209	16.31	ATAGCT TTACTTCTAT ATCTAT
20	6	8	1	28220	12.99	TCTATA TCTATGTT TTTAGA
20	7	6	1	28223	11.25	ATATCTA TGTTTT TAGATTT
24	7	10	1	28227	15.74	CTATGTT TTTAGATTTT AGCATAG
15	6	3	1	28241	7.65	TTTAGC ATA GCTATA
16	8	0	1	28267	6.99	GTTTCTCA TGATAAAC
16	7	2	1	28288	9.33	TCGTTGC CA GCAACTA
12	6	0	1	28356	6.4	CTTCTA TATAAG
17	6	5	1	28404	10.77	TAGGAA TAAAG TTCATA
21	6	9	1	28414	15.18	GTTCAT AACAGATAC ATAAAC
22	6	10	1	28462	18.18	CAATAA AGCGGTTAAA TCATTG
22	6	10	1	28503	21.74	ATTGTT GTGGTGCAGA AGCAAT
23	7	9	1	28544	18.26	CCGCTTA CGTTAATAC TAAGAGG
12	6	0	0	28574	2.95	GTATTA TAATAC
22	6	10	1	28575	18.18	TATTAT AATACGACGG ATAAAA
16	7	2	1	28589	6.6	GGATAAA AG TTTTTCC
22	6	10	1	28591	16.07	ATAAAA GTTTTTCCAA TTATAT
22	6	10	1	28643	17.56	ACCTCA AAAATTTGAG TGAGAT
14	6	2	0	28645	2.9	CTCAAA AA TTTGAG
16	6	4	1	28752	10.12	AATAAA TATG TGTATT
20	7	6	1	28757	11.55	ATATGTG TATTAT CAGATAT
16	8	0	1	28775	7.8	ATCCAAAA TTTTGTAT
15	6	3	0	28807	4.17	GATATT TGT AATATC
24	7	10	1	28832	20.72	ACTTCAA CTCCGGCCAT TTGTAGT
19	6	7	1	28908	15.8	TTACTC CTCTTTT GGGTAA
13	6	1	1	28972	8.34	TTCATC C GATAAA
20	6	8	1	29014	16.08	TTTTAT GGTATTGG ATAGAA
13	6	1	1	29043	6.46	ACATGT T AAATGT
20	6	8	1	29051	13.85	AATGTA GTCAAATA TACTTT
14	7	0	1	29081	6.99	ATACCTA TAGGAAT
13	6	1	1	29104	10.34	AATCAC T GCGATT
19	7	5	1	29132	9.93	ATTTTAT TTGTT AAAAAAT
16	6	4	1	29134	8.93	TTTATT TGTT AAAAAA
18	9	0	1	29135	7.53	TTATTTGTT AAAAAATAA
18	6	6	1	29174	12.89	TAAAAA TCCAAG TTTCTA
22	6	10	1	29175	16.87	AAAAAT CCAAGTTTCT ATTTCT
26	8	10	1	29214	18.8	AACTTCAT CCGTTTCCTT ATGAAGAT
30	11	8	1	29230	18.05	TTATGAAGATG ATGTTTGG CACCTTCATAA
20	6	8	1	29238	18.02	ATGATG TTTGGCAC CTTCAT
17	7	3	1	29282	12.12	TTGCATG TTG CATGAAA
25	8	9	1	29283	16.58	TGCATGTT GCATGAAAT AATATGCA
22	7	8	1	29288	14.4	GTTGCAT GAAATAAT ATGCACC
19	6	7	1	29446	15.8	ACTAAT GGATCGT ATTGGT
19	6	7	1	29487	14.25	TCTAGA TACTGAT TCTGGA
15	6	3	1	29534	8.44	TAATGG TTC CCATAA
22	6	10	1	29583	18.38	GTCTGC ATTAACTAGA GGAGAC
12	6	0	1	29806	6.99	ATATGA TCATGT
18	7	4	1	29903	12.58	ATACTAA TGCC TTAGGAT
15	6	3	1	29937	7.94	ATATTT ACA ATATAT
15	6	3	1	29960	9.33	TGTCCA GAT TGAACA
20	6	8	1	30003	12.44	AACTAT CAATATTA ACAGTT
15	6	3	1	30028	8.24	AATGAT CAT ATTATT
19	6	7	1	30032	11.66	ATCATA TTATTTT TATGTT
16	6	4	1	30057	9.23	ATAATT GTAA AAATAT
22	10	2	1	30058	6.35	TAATTGTAAA AA TATACAATTA
18	9	0	1	30185	9.65	ATGTAGTCG CGACTCCAT
19	9	1	1	30204	7.4	ATTGATCTA A TAGATGAAT
21	6	9	1	30207	13.71	GATCTA ATAGATGAA TATATC
14	6	2	1	30213	7.51	ATAGAT GA ATATAT
13	6	1	1	30250	7.07	TGTTTA A TAAAGA
21	6	9	1	30316	17.81	CTATAC GGTACTATG GTATTG
15	6	3	1	30333	7.91	ATTGAT AAA ATTAAT
22	6	10	1	30437	19.88	ATGTGC TAAAATCGCT GAACAT
13	6	1	1	30476	5.89	TTCAGA A TCTAAA
12	6	0	1	30480	6.62	GAATCT AAATTC
15	7	1	1	30489	7.59	TTCCAAT C ATTGGGA
16	6	4	1	30533	10.39	TATAAA CATC TTGATA
19	6	7	1	30541	12.22	TCTTGA TACTTTT TCTAGA
20	7	6	1	30548	11.77	ACTTTTT CTAGAA AAAAAAT
14	7	0	0	30550	2.66	TTTTTCT AGAAAAA
20	6	8	1	30573	14.1	TGATGA TATAGGTG TCTTCA
12	6	0	1	30592	10.15	ATAACG CATTAT
18	7	4	1	30593	10.05	TAACGCA TTAT TACGTTA
18	6	6	1	30609	13.13	TAGCAT TCTATT ATCCTA
18	6	6	1	30624	11.01	CTATCA TGTATT TGAGAG
14	6	2	1	30699	9.74	TGCTAT GG ATGGCA
20	6	8	1	30738	12.68	TTATAT AATCTACA AAATAA
19	8	3	1	30760	10.91	ATCGCATA TAG TATGAGAT
15	6	3	1	30768	9.93	TAGTAT GAG ATAGTA
12	6	0	1	30786	7.84	TAAACA TTTTTA
14	7	0	1	30825	9.39	TACCCAA TTCGGTA
12	6	0	1	30848	10.65	ATTGTC GCCAAT
21	6	9	1	30880	13.12	GTTCAT TAGTATAGT ATTAAC
15	6	3	1	30885	8.22	TTAGTA TAG TATTAA
13	6	1	0	30908	2.44	TTTATG T CATAAA
16	6	4	0	30944	6.98	ATATCA CACA TGATAT
15	6	3	0	30951	3.03	ACATGA TAT TCATGT
22	6	10	1	30953	17.61	ATGATA TTCATGTCAC TATTAT
14	6	2	1	30954	7.5	TGATAT TC ATGTCA
15	7	1	1	30971	5.61	TTATAAT C ATTATTA
12	6	0	1	30974	6.97	TAATCA TTATTA
22	6	10	0	30989	14.61	TTATCA CAATACGTGT TGATAA
12	6	0	1	30995	8.47	CAATAC GTGTTG
17	8	1	1	31002	5.9	TGTTGATA A TATCTACA
20	8	4	1	31006	9.79	GATAATAT CTAC ATATGATC
15	6	3	1	31014	9.11	CTACAT ATG ATCTAG
16	6	4	1	31040	10.08	AATTGT CCAT ACAAGT
21	7	7	1	31081	14.78	GTATTGA ACAGCCA TCATTAC
12	6	0	1	31123	8.75	ATAATC GAGTAT
17	8	1	1	31140	7.03	TAGACTTG T CAAATCTA
19	6	7	1	31150	11.98	AAATCT ATATACC ATATTT
13	6	1	1	31194	6.18	GATCAT C ATTATC
20	10	0	1	31225	6.97	ATCATGTACA TGTACATAAT
17	7	3	1	31240	7.95	ATAATCT ATG ATATTAT
15	7	1	1	31246	6.21	TATGATA T TATTATA
22	6	10	1	31249	13.92	GATATT ATTATACATA AACATC
23	8	7	1	31268	13.27	ATCGACAA CATACTA TTGTCTAT
17	6	5	1	31277	11.66	ATACTA TTGTC TATTAT
17	6	5	1	31306	14.15	GATCCA AACCC TTGATC
19	7	5	1	31329	11.68	ATCTGTA CTATC TAGAGAT
20	9	2	1	31333	7.21	GTACTATCT AG AGATTGTAC
16	6	4	1	31349	9.46	GTACTT CTTC AAGTTC
22	8	6	1	31369	13.15	TAATATAT ACGTTG ATAGATTA
25	12	1	1	31382	6.19	GATAGATTAGCT G AGCTATTCTATC
18	6	6	1	31383	14.55	ATAGAT TAGCTG AGCTAT
15	6	3	1	31394	9.54	GAGCTA TTC TATCTC
13	6	1	1	31416	7.52	TACATT A AACGTA
12	6	0	1	31422	8.6	AAACGT ACATTT
17	8	1	1	31436	5.64	CATTATTA A TAAGAATG
17	6	5	1	31444	12.18	ATAAGA ATGAC TCCTAT
20	6	8	1	31469	15.11	TATAAT CTTCGTCT ATTACA
21	6	9	1	31495	16.2	CCTATA TCAATGCCT TTTAGG
16	6	4	1	31538	11.49	TTCTAC CATA GCAGAA
18	6	6	1	31564	10.08	GACATA CTAATA TCTGTC
17	8	1	1	31658	8.08	ATTGCCTA G TAGGCGAT
21	7	7	1	31680	13.85	TCTGTTA GTTTCCT TAACAAA
24	8	8	1	31683	15.21	GTTAGTTT CCTTAACA AATCTAAC
17	6	5	1	31684	10.74	TTAGTT TCCTT AACAAA
17	7	3	1	31717	9.43	ATATTCA TGT TGAACAT
17	8	1	1	31720	6.79	TTCATGTT G AACATAAA
23	8	7	1	31730	12.57	ACATAAAA AATATCA TTTTATTT
17	7	3	1	31734	7.37	AAAAAAT ATC ATTTTAT
21	8	5	1	31741	9.94	ATCATTTT ATTTC AAAATTAT
14	6	2	1	31747	6.61	TTATTT CA AAATTA
17	7	3	1	31832	7.92	TCTATAG TAT CTATATA
18	7	4	1	31835	9.38	ATAGTAT CTAT ATACGAT
16	7	2	1	31866	9.42	CTCCTAT CA ATAGCAG
19	6	7	1	31895	14.53	ATGATC AATTCTG GATTAT
15	6	3	0	31910	6.59	TTATCC CTC GGATAA
20	7	6	1	31920	12.03	GATAAAT AGGATC ATCTATC
22	7	8	1	31941	13.86	GAGTCCA TGTATTAC TGGATTC
18	6	6	1	31952	13.53	TTACTG GATTCA CAATAA
13	6	1	1	31969	9.7	AAATTC C GCATTT
14	6	2	1	32021	6.91	CATGAT TT ATAATG
18	7	4	1	32027	10.05	TTATAAT GAGG ATAATAA
17	6	5	1	32083	11.37	CAAATA TTCTG TAGTTG
15	6	3	1	32157	9.05	CTGGAT TAC ATCTAG
17	6	5	1	32242	14.15	TGGTAG ACCTC CTACTA
23	10	3	1	32271	9.86	TGTTAGCGGG TAT CCCGCTAGCA
17	6	5	1	32280	15.65	GTATCC CGCTA GCATAC
15	7	1	1	32308	9.78	ATTCATC G GAGGAAT
22	6	10	1	32312	18.81	ATCGGA GGAATTGGAA TCCAAT
15	7	1	0	32320	1.58	AATTGGA A TCCAATT
15	6	3	1	32327	10.81	ATCCAA TTG TTTGAT
19	6	7	1	32331	12.02	AATTGT TTGATAT ATAATT
13	6	1	1	32357	7.56	ATAGCA T TGTTAT
22	6	10	1	32368	17.53	ATGTAT TTCATTGTTC ATCCAT
18	8	2	1	32419	8.93	ATGAGTAC TT GTACACAT
15	6	3	1	32433	9.95	ACATAT GGA ATATAT
17	6	5	1	32436	9.65	TATGGA ATATA TCTATA
14	6	2	1	32441	6.92	AATATA TC TATAAT
20	7	6	0	32465	8.91	TTCATAG GATACT CTATGAA
21	6	9	1	32516	13.99	TCACAA TGAAATATT TTGTTA
17	6	5	1	32517	11.11	CACAAT GAAAT ATTTTG
24	8	8	1	32544	13.81	GTATCCAT TTTACATT ATGTATAC
15	7	1	1	32552	5.03	TTTACAT T ATGTATA
21	6	9	1	32607	16.71	TAAGAA GTAGCAGAT TTCCTA
21	6	9	1	32719	14	TTTCAT AGATAGATA ATCAAA
22	9	4	1	32727	9.78	ATAGATAAT CAAA ATTGTCTAT
18	6	6	1	32734	11.81	ATCAAA ATTGTC TATGAT
13	6	1	1	32747	6.75	ATGATG T CATCTT
19	6	7	1	32756	13.61	TCTTCT AGTTCCA AAAAGA
19	7	5	1	32764	10.76	TTCCAAA AAGAG TTTGGTA
24	9	6	1	32770	12.63	AAAGAGTTT GGTAAT AAAGTCTTT
22	6	10	1	32780	16.08	GTAATA AAGTCTTTAG TATGAC
17	8	1	1	32781	7.04	TAATAAAG T CTTTAGTA
20	6	8	1	32812	16.8	GGATAG TCCGTATT CTATAC
17	7	3	1	32834	10.74	ATCATGT AAC ACACGAT
16	6	4	1	32838	12.61	TGTAAC ACAC GATACA
16	7	2	1	32886	7.19	ATATACA AG TGTAGAT
20	6	8	0	32895	8.96	TGTAGA TGATAAAT TCTACA
22	7	8	1	32908	13.91	TTCTACA GATGTTAA TATAGAA
22	6	10	1	32919	18.27	TTAATA TAGAAGCACG TAATAA
24	7	10	1	32934	19.95	GTAATAA ATTGACGACG TTATGAC
12	6	0	1	32958	6.68	TATCTA TATATA
19	6	7	0	32965	10.4	ATATAC CTTTCCA GTATAT
16	7	2	1	33015	8.9	TGTCAAG GT CTAGACA
22	6	10	1	33089	16.93	TATGGA GATAACTTTT TCAATA
12	6	0	1	33104	6.66	TTCAAT ATTGTA
21	6	9	1	33107	16.01	AATATT GTAGAATTG ACTATT
17	6	5	1	33114	10.82	TAGAAT TGACT ATTATA
18	7	4	1	33145	9.53	TTCAATA ATTG TTTTGAA
14	6	2	1	33195	8.38	TACAGT AC ACAGTA
15	6	3	1	33197	9.66	CAGTAC ACA GTATTG
18	6	6	1	33212	14.52	ACAAAT ATCGGC ATTTAT
20	6	8	1	33214	16.51	AAATAT CGGCATTT ATGTTT
20	6	8	1	33223	14.38	CATTTA TGTTTCTT TAAAAG
28	10	8	1	33231	14.97	TTTCTTTAAA AGTCAACA TCTAAAGAAA
18	7	4	1	33253	10.38	AAGAAAA ATGA TTGTCTT
12	6	0	0	33311	4.43	TTTTTC GAAAAA
17	8	1	1	33317	5.6	GAAAAAAT T AGTTTTTC
14	7	0	1	33319	6.96	AAAAATT AGTTTTT
22	6	10	1	33341	15.54	TGATAT ATTTTCCATG AAATCA
15	6	3	1	33374	9.37	AACATT GTA AATTTT
16	6	4	1	33379	9.77	TGTAAA TTTT TTTAAA
18	6	6	1	33403	10.93	CAGAAA TCAATC TATCTG
18	7	4	1	33454	10.32	AATTCAT TCCT ATGAGTT
21	6	9	1	33472	17.29	TAACTG GAAGAGCCA CAGTAA
16	8	0	1	33518	7.29	ATTTGTTA TAATAAAT
17	6	5	1	33522	9.09	GTTATA ATAAA TCTAAC
20	6	8	1	33527	15.38	AATAAA TCTAACGG TTTCTT
12	6	0	0	33566	2.65	ATGTTT AAACAT
19	8	3	1	33566	8.82	ATGTTTAA ACA TCAAACAT
20	6	8	1	33613	14	TACTAA TTAATTCG TTAGAA
14	7	0	1	33614	7.66	ACTAATT AATTCGT
14	6	2	1	33695	8	AAAGAA GA TTCCTT
17	6	5	1	33697	11.59	AGAAGA TTCCT TCTACT
19	6	7	1	33710	15.59	TACTGC AGCAAAG GCAATA
19	6	7	1	33739	19.25	CATAAC CGGCGCT GTCATG
21	7	7	1	33780	13.38	GCCTTCT TTTTTAC ACAAGGC
28	9	10	1	33820	15.48	AGAGATAGT TTTTTTCATT ACTATCTTT
13	6	1	1	33841	6.76	TATCTT T AACATA
21	6	9	1	33855	16.42	GTATCG ATCAAAAGA CTATAC
18	7	4	1	33872	11.64	ATACATT TCCG AATGAAT
16	6	4	1	33883	9.23	AATGAA TGTT TTCAAT
23	7	9	1	33890	18.48	GTTTTCA ATGGCCATC TGAAATC
12	6	0	1	33944	6.93	TTCTGT ACAAAA
22	6	10	1	33989	19.65	ACTGGC TGCAAAAAAC GCCAAT
22	6	10	1	33998	20.28	AAAAAA CGCCAATACA TGTTTT
24	7	10	1	33998	18.84	AAAAAAC GCCAATACAT GTTTTAT
12	6	0	1	34008	6.39	AATACA TGTTTT
16	8	0	1	34013	7.29	ATGTTTTA TAAAATAT
18	7	4	1	34061	8.32	GATATCT TTAG ATATATC
14	6	2	0	34062	2.6	ATATCT TT AGATAT
12	6	0	1	34069	7.51	TAGATA TATCCA
21	6	9	1	34096	20.41	AAAATG ATGCCTCTG CCTTTT
15	6	3	1	34120	9.04	ACATAT TCC AGATGT
12	6	0	1	34131	7.59	ATGTCA TGATAT
24	7	10	1	34137	19.53	TGATATT GGATTGGGAA AATAACA
20	6	8	1	34145	15.49	GATTGG GAAAATAA CAAATC
18	8	2	1	34159	8.33	CAAATCTA TT TGGATTTG
22	6	10	0	34200	11.82	AAATTA ACAATAGTAG TAATTT
19	6	7	1	34205	12.52	AACAAT AGTAGTA ATTTTT
18	7	4	1	34228	10.37	CAGTTAT CTGT ATGACTG
21	7	7	0	34286	8.5	CAATAAT TACAAGT ATTATTG
16	7	2	1	34287	7.8	AATAATT AC AAGTATT
26	8	10	1	34305	17.24	TGATAGCA TTGTTATTAC TACTATCA
13	6	1	1	34307	7.56	ATAGCA T TGTTAT
18	6	6	1	34316	11.53	TTATTA CTACTA TCATAA
13	6	1	0	34330	1.58	ATAATT A AATTAT
22	6	10	1	34356	16.51	TGCTGA ATAATCGTTA TCATCA
19	6	7	1	34361	13.55	AATAAT CGTTATC ATCATT
13	6	1	1	34403	6.8	ATAAAT C ATTTGT
18	6	6	1	34474	14.54	CATTCG GATTCA CAAATG
24	7	10	1	34487	22.35	AAATGTT ACGCACGTTC AACGTTT
15	6	3	1	34510	9.9	TTATGG AAA CTATAA
12	6	0	1	34516	7.55	AAACTA TAATTT
19	6	7	1	34527	13.42	TTGTGA AAACAGA TAACAA
22	6	10	1	34538	17.37	GATAAC AAGAAAACTC GTCATC
21	10	1	1	34557	6.22	ATCGTTCAAA T TTTTAACGAT
16	6	4	1	34626	10.61	TGGATA TGGG TTTCCA
16	6	4	1	34629	10.04	ATATGG GTTT CCAGAT
12	6	0	0	34641	2.62	AGATAT ATATCT
19	6	7	0	34687	9.05	GGAAAT GGAAGAT ATTTCC
21	8	5	0	34689	5.34	AAATGGAA GATAT TTCCATTT
22	7	8	1	34694	14.36	GAAGATA TTTCCATT TATCTAC
19	8	3	1	34756	8.23	GCGAAAGA TGT TATTTCGC
20	6	8	1	34760	16.62	AAGATG TTATTTCG CATCGT
20	6	8	1	34804	18.21	GTTAGA TAACGCAC TCTACC
21	7	7	1	34859	14.57	TCATAGT AGTCGTA ACGATGA
16	6	4	1	34866	13.03	AGTCGT AACG ATGACT
18	7	4	1	34872	12.47	AACGATG ACTC CATCTTT
18	6	6	1	34912	13.92	GTACCA GAATCT TCGTAC
17	6	5	0	34954	5.68	GTTAAT GATAT ATTAAC
24	7	10	1	34973	15.94	GTTTTAT GAATGATGAT ATATAAC
19	7	5	1	34990	11.04	ATATAAC CAGAA GTTTTAT
18	6	6	1	34997	12	CAGAAG TTTTAT CCTCTG
12	6	0	1	35032	6.97	TTATCA TTATAA
13	6	1	1	35033	5.61	TATCAT T ATAATA
20	6	8	1	35053	13.04	GTGTAA TTAATATG TGACAC
14	7	0	1	35083	6.4	GTACAAA TATGTAC
13	6	1	1	35161	7.77	CTAACG A CGTTCG
14	6	2	1	35176	11.34	CACATC TT GATGCG
16	6	4	1	35194	10.1	AATAAA TGTT TTGATT
16	7	2	1	35208	6.6	TTTCAAT TT ATTGTAA
14	6	2	1	35214	6.93	TTTATT GT AAAAAA
23	7	9	1	35219	16.98	TGTAAAA AAGATTCGG TTTTATA
23	8	7	1	35220	14.1	GTAAAAAA GATTCGG TTTTATAC
13	6	1	1	35298	7.31	CATGGT T AACATG
21	6	9	1	35309	18.4	TGTACC TCATCAACC GGTAAA
18	6	6	1	35322	13.19	CCGGTA AAAGAC TATCGG
23	7	9	1	35326	16.64	TAAAAGA CTATCGGAT TCTTCTA
13	6	1	1	35381	6.78	TCATTA T TAATCA
21	6	9	1	35383	13.96	ATTATT AATCAAGTC AATTAT
15	6	3	1	35421	8.2	TAAGTA TTT TACTCA
16	8	0	1	35435	7.55	ATTTTTTA TAAAAACT
12	6	0	1	35436	6.1	TTTTTT ATAAAA
20	9	2	1	35439	7.49	TTTATAAAA AC TTTTAGAAA
26	8	10	1	35460	18.3	ATACAGAC TCTATCGTGT GTCTATAT
13	6	1	1	35460	8.21	ATACAG A CTCTAT
18	6	6	1	35462	13.36	ACAGAC TCTATC GTGTGT
13	6	1	1	35527	5.91	ATTTAT C ATATAT
12	6	0	1	35531	6.97	ATCATA TATAAT
19	6	7	1	35537	14.76	TATAAT GGTCCAA ATTCTA
22	6	10	1	35577	15.45	GATCAT TAAGGTTCTT ATAATC
22	6	10	1	35689	15.55	ATTAAA CTAATTCATT TTCAAT
17	7	3	1	35696	8.78	TAATTCA TTT TCAATTA
13	6	1	1	35709	6.49	ATTATA A TATACT
12	6	0	1	35718	6.98	TACTGA TTAGTA
13	6	1	1	35721	7.94	TGATTA G TAATGA
16	6	4	1	35739	9.16	AAAATA AAAA TATTCT
12	6	0	1	35744	6.92	AAAAAT ATTCTT
17	6	5	1	35754	14.37	TTCATA ACCGG TAAGAA
20	6	8	1	35776	14.73	AAAGTT CACATTGA AACTAT
15	6	3	1	35783	9.05	ACATTG AAA CTATGT
19	8	3	1	35807	9.71	TACATCAT GAG ATGATATA
22	6	10	1	35823	18.95	ATACTC TATTTTGGTG GAGGAT
19	9	1	1	35841	7.89	GGATTATAT G ATATAATTC
19	6	7	1	35853	14.69	ATAATT CGTGGAT AATCAT
14	6	2	1	35876	8.66	AAGACA CA TTTCTT
22	6	10	1	35881	17.98	ACATTT CTTCATTCGT AAATCT
18	6	6	1	35900	12.72	TCTTTT CACATT AAATGA
13	6	1	1	35906	6.78	CACATT A AATGAG
12	6	0	1	35938	7.55	CTTCAT ATGATG
19	6	7	1	36046	13.68	TATTTA TACCTTG TAATTA
27	9	9	1	36057	14.23	TGTAATTAA ATTTTTTTA TTAATTAAA
19	8	3	1	36059	7.04	TAATTAAA TTT TTTTATTA
22	7	8	1	36062	11.2	TTAAATT TTTTTATT AATTAAA
14	7	0	1	36070	5.8	TTTTATT AATTAAA
22	6	10	1	36072	15.44	TTATTA ATTAAACGTA TAAAAA
12	6	0	1	36079	7.58	TTAAAC GTATAA
16	7	2	1	36082	6.04	AACGTAT AA AAACGTT
21	6	9	1	36141	17.05	TAGCTA CAGTAAAAA TAACTA
15	6	3	1	36221	12.05	ATAGGT GGA ACGTAT
18	6	6	1	36251	11.2	TTAACA ATTGTC TGTAAA
21	6	9	0	36256	12.5	AATTGT CTGTAAACC ACAATT
18	6	6	1	36335	13.65	GAACAT TCTCCG ATATTC
21	9	3	1	36346	7.6	GATATTCAA TTT TTGTATATC
13	6	1	1	36371	7.34	ATGTTA T TAACCT
19	8	3	1	36486	8.77	GAAGTAAT GAA ATCACTTC
19	7	5	1	36490	10.52	TAATGAA ATCAC TTCAATA
20	8	4	1	36496	9.82	AATCACTT CAAT AAATGATT
17	6	5	1	36502	11.11	TTCAAT AAATG ATTCAA
13	6	1	1	36510	7.92	ATGATT C AACCAT
22	6	10	1	36512	19.63	GATTCA ACCATGAGTG TGAAAC
14	6	2	1	36534	9.09	TAAGTC GA GAATTA
14	6	2	1	36578	7.19	CAATTT TT AAACTG
22	7	8	1	36592	17.72	TCCTATA ACCTCTCC TATATGA
16	6	4	1	36604	11.46	TCCTAT ATGA ATAGCA
16	6	4	1	36652	8.63	TAATTT TTGT AAATAA
26	8	10	1	36655	15.28	TTTTTGTA AATAACTATC TATAAAAA
14	6	2	1	36670	6.06	ATCTAT AA AAAGAT
19	7	5	1	36671	11.36	TCTATAA AAAGA TTATACA
22	6	10	1	36680	16.71	AGATTA TACAAAGTTT TAAACT
15	7	1	1	36689	6.15	AAAGTTT T AAACTCT
18	6	6	1	36717	13.52	TTTATC CAGTCT GAGAAA
17	7	3	1	36728	8.73	TGAGAAA ATG TCTCTCA
13	6	1	1	36729	6.45	GAGAAA A TGTCTC
24	7	10	1	36732	15.82	AAAATGT CTCTCATAAT AAATTTT
22	6	10	1	36837	19.08	TCTAAT GCTGTACTAA ATTCGA
22	7	8	1	36852	12.38	AATTCGA TATCTTTT TCGATTT
18	6	6	1	36857	11.91	GATATC TTTTTC GATTTC
15	6	3	1	36886	8.77	TTAATA AAG TATGAA
14	6	2	1	36934	8.36	CAACTT TG AAATTG
19	6	7	1	36941	11.93	GAAATT GTTTTTT ATTTTC
19	6	7	1	36978	15.03	ACTTGG GAAAAGT CAAAGT
20	6	8	1	36993	16.05	AAGTCG TTTAATGC CGATTT
16	6	4	1	36999	12.16	TTTAAT GCCG ATTTAA
18	6	6	0	37010	9.09	TTTAAT ACGTTC ATTAAA
21	8	5	1	37022	11.39	ATTAAAAA CAAAC TTTTTATT
20	6	8	1	37027	14.37	AAACAA ACTTTTTA TTCTTT
15	6	3	1	37028	9.09	AACAAA CTT TTTATT
15	6	3	1	37040	8.79	ATTCTT TAG ATGAAT
18	7	4	1	37060	12.08	TTGGTTC ATTG GAATCAA
14	6	2	1	37064	9.49	TTCATT GG AATCAA
23	8	7	1	37084	14.91	AGATATTA TCGGGTT TAAGATCT
14	6	2	1	37140	7.77	TAGATT TT AATGTA
17	6	5	1	37149	10.55	ATGTAT AACAG AGACAT
18	7	4	1	37154	9.21	TAACAGA GACA TCTGTAA
14	6	2	1	37164	7.49	ATCTGT AA AAAGAT
13	6	1	1	37172	6.49	AAAGAT A AACTTT
15	7	1	1	37174	7.92	AGATAAA C TTTATGT
14	7	0	1	37198	7.46	AAGATTT AAATCCT
16	6	4	1	37203	10.03	TTAAAT CCTA ATTTGA
18	6	6	1	37217	14.98	GATAGC TAACTC GGTATC
18	6	6	1	37219	15.86	TAGCTA ACTCGG TATCTA
23	8	7	1	37235	16.89	TACTTTAT CTGCCGA ATACAGTA
20	10	0	1	37263	6.1	GGAAAAATTA TAATATTTCC
13	6	1	1	37268	5.34	AATTAT A ATATTT
27	9	9	1	37303	17.88	TTCTCTTTT CATGTTCGA AAAAGTGAA
21	6	9	1	37305	16.69	CTCTTT TCATGTTCG AAAAAG
18	7	4	1	37337	8.37	GTTAAAA TAGT TTATAAC
12	6	0	1	37339	6.96	TAAAAT AGTTTA
22	6	10	1	37342	14.72	AATAGT TTATAACATT AATATT
20	10	0	1	37351	7.24	TAACATTAAT ATTACTGTTA
14	7	0	1	37351	7	TAACATT AATATTA
18	7	4	1	37355	9.54	ATTAATA TTAC TGTTAAT
13	6	1	1	37365	7.35	CTGTTA A TAACTG
14	6	2	1	37398	9.13	AATTTC AC GAATTT
12	6	0	1	37432	10.94	TAAACG CCTTTA
18	6	6	1	37451	10.65	TTTAGA AGAATA TCTCAA
19	7	5	1	37527	9.65	TTATACA GAGTA TGTAAAA
20	6	8	1	37539	13.58	TGTAAA AATGTTAA TTTATA
18	7	4	1	37541	8.93	TAAAAAT GTTA ATTTATA
18	6	6	1	37586	10.61	GATTAA TTTTTT TTCATC
15	7	1	1	37641	8.65	AACTCCG C CGTAGTT
26	8	10	1	37671	19.35	AATTTTGT GGCCTCGAAT ACAAATTT
14	6	2	1	37696	6.65	TTACTA CA TAGTTA
14	6	2	1	37700	8.62	TACATA GT TATCTA
12	6	0	1	37703	7.24	ATAGTT ATCTAT
20	6	8	0	37729	12.01	CATATC CTCCTGTA GATATG
18	6	6	1	37752	13.56	TAAAAA TCGTCG TTTATA
20	8	4	1	37769	11.31	AGGATAAA ATCG TTTATCTT
22	6	10	1	37772	16.58	ATAAAA TCGTTTATCT TTTTGT
28	11	6	1	37781	13.83	TTTATCTTTTT GTTGGA AAAAAGATGAA
21	6	9	1	37781	16.22	TTTATC TTTTTGTTG GAAAAA
18	6	6	1	37785	13.76	TCTTTT TGTTGG AAAAAA
15	6	3	1	37788	10.48	TTTTGT TGG AAAAAA
14	6	2	1	37789	9.48	TTTGTT GG AAAAAA
18	6	6	1	37804	10.39	ATGAAT TAATGT AATCAT
18	6	6	1	37806	10.96	GAATTA ATGTAA TCATTC
16	6	4	1	37825	8.62	CTTCTA TCTT TAGTAG
23	7	9	1	37833	16.77	TTTAGTA GTGTTTCCT TATTAAA
23	7	9	1	37851	13.08	TTAAAAT TCTTAAAAT AATTTAA
13	6	1	1	37851	6.16	TTAAAA T TCTTAA
18	8	2	1	37854	6.32	AAATTCTT AA AATAATTT
22	9	4	1	37856	9.52	ATTCTTAAA ATAA TTTAACAAT
19	7	5	1	37921	10.82	TTATGTT GTTAA AATATAA
15	6	3	1	37922	9.36	TATGTT GTT AAAATA
16	6	4	1	37927	7.51	TGTTAA AATA TAAACA
21	6	9	1	37934	15.9	ATATAA ACAGTCTCC TAATAT
15	6	3	1	37954	8.81	TAACAG TAT CTGATA
13	6	1	1	37958	7.35	AGTATC T GATAAT
24	8	8	1	37969	16.67	ATCTATGG GGAGACAT CCATTGAT
21	6	9	1	37987	18.23	ATTGAT ATTCAGGGG ATGAAT
14	7	0	1	38024	6.11	TTATTGT ACAAAAA
21	7	7	1	38066	14.56	TTGATAG AGACAAA CTATTAA
29	12	5	1	38071	10.75	AGAGACAAACTA TTAAC TATTTTGTCTCT
22	6	10	1	38104	20.1	TTAACA CCTCCACAGT TTTTAA
22	6	10	1	38113	16.08	CCACAG TTTTTAATTT CTTTGG
22	7	8	1	38121	14.92	TTTAATT TCTTTGGT AATGAAA
23	10	3	1	38123	10.22	TAATTTCTTT GGT AATGAAATTA
20	7	6	1	38138	10.97	TGAAATT ATTCAC AATATCA
15	6	3	1	38213	10.74	TCAATA GGG TAGTGA
16	7	2	1	38239	8.06	ATGATAT TG ATATCTT
19	6	7	1	38277	13.92	TGATTC TTTGATG GTATCA
16	6	4	1	38288	13.91	TGGTAT CAGC ATACGA
15	6	3	1	38302	10.77	GAATTA CAA TAATGC
22	6	10	0	38337	12.29	GGAATT ATAGTAAGCC AATTCC
21	6	9	1	38349	20.38	AGCCAA TTCCAATTG TTGCCT
22	6	10	1	38356	20.03	TCCAAT TGTTGCCTGT ATTGTA
18	8	2	1	38394	8.92	CGCAATGA TG TCCTTGCG
13	6	1	1	38413	6.51	TTCTCT G ATAGAA
15	6	3	1	38447	11	TATCAT TTG ACGATA
19	7	5	1	38457	12.5	CGATATT TCTGG AATAACG
18	7	4	1	38486	10.87	CTACTAA CTTC TTGGTAG
15	6	3	1	38496	10.19	CTTGGT AGG ACAAAG
21	6	9	0	38525	14.04	AAATAG CTTCTCCTC CTATTT
19	6	7	1	38535	14.8	TCCTCC TATTTGT GGAAGA
15	6	3	1	38542	10.78	ATTTGT GGA AGAAAT
12	6	0	1	38562	8.41	TCCTCT AGATGA
21	7	7	1	38586	15.11	AGTATCT CCTTGAC AGATATT
21	6	9	1	38681	20.67	ATCCTG CACTATGCC CAAGAT
19	6	7	1	38687	17.04	CACTAT GCCCAAG ATAGAG
17	6	5	1	38714	11.91	TGGTGA ATCCA TCACTA
21	6	9	1	38717	16.28	TGAATC CATCACTAT GTTTCA
19	6	7	1	38736	14.53	CAGTTT AACCAAG AAACAG
22	6	10	1	38757	16.86	AGCTGG TCTAAAATTT CCATCT
17	7	3	1	38776	9.06	TCTCTAT CTA ATACAGA
21	6	9	1	38814	17.52	TATGAC CGGTTTAAT GTTATA
18	9	0	1	38826	7.3	AATGTTATA TGTAACATT
22	6	10	1	38897	21.57	ACAATG TTTCTACCGG CATGGT
17	6	5	1	38905	15.47	TCTACC GGCAT GGTGGA
27	9	9	1	38915	18.93	TGGTGGATA CGAAGATGC TATCCATCA
21	7	7	1	39051	13.59	AGAGGAT TTTCTAG ATACTCT
14	6	2	1	39081	7.47	CTTTGA TC TCAATG
12	6	0	1	39104	9.5	ACCCCA TGGTGT
21	7	7	1	39123	13.25	AACGATA AAAATAA TATTGTT
23	7	9	1	39126	12.85	GATAAAA ATAATATTG TTTTTTC
22	6	10	1	39128	14.72	TAAAAA TAATATTGTT TTTTCA
18	9	0	1	39129	6.99	AAAAATAAT ATTGTTTTT
15	7	1	1	39129	6.77	AAAAATA A TATTGTT
15	6	3	1	39170	10.23	TGACTC ATG GATTCA
23	7	9	1	39194	17.77	TTATAAG AGCTACTAA CGTATAA
20	7	6	1	39222	13.58	TATAACT GAACTG AGATATA
19	6	7	1	39237	15.82	ATATAT ACACCGG ATCTAT
14	6	2	1	39333	7.79	TGTTAA AG TTAATA
15	7	1	1	39363	7.62	CCAATAA A TTATTTG
17	8	1	1	39364	5.93	CAATAAAT T ATTTGTTG
23	8	7	1	39378	15.51	TTGTGACT GCGTTCA AGTCATAA
14	6	2	1	39401	8.64	ATTATC TT GATACT
15	7	1	1	39406	7.89	CTTGATA C TATCCAG
13	6	1	1	39421	7.62	TAAACA G TCTTTA
18	6	6	1	39439	11.51	TGGAAT ATTATC ATCCCA
15	7	1	1	39489	5.93	CTGCTCT G ATAGCAG
18	8	2	1	39510	9.9	TATCGACG GA CGTCAATA
18	6	6	1	39548	13.47	TTGTCA TCATCG TGATAA
15	6	3	1	39551	9.82	TCATCA TCG TGATAA
21	6	9	1	39565	18.79	AACTAC GGGAATATG GTCGTT
20	6	8	1	39687	16.6	TATCGA GAACAGAT TTGATA
24	7	10	1	39694	16.88	AACAGAT TTGATACGAT ATTTGTT
22	6	10	0	39726	10.38	GATTAT TCACTATAAT ATAATC
13	6	1	1	39734	6.49	ACTATA A TATAAT
22	8	6	1	39742	12.73	ATAATCTA GACAGA TAGATGAT
23	7	9	1	39765	14.5	CGATAAA TAGAGAAGG TATATCG
16	6	4	1	39783	13.06	TATCGT TGGT AGGATA
16	7	2	1	39814	9.88	AGTATTC TC GGATACT
16	6	4	1	39830	10.71	CTATTG ATGA CACTAG
14	6	2	1	39849	8.93	AGAACA TG TCTTCT
19	8	3	1	39856	8.47	GTCTTCTA TTC TAGAAAAC
12	6	0	1	39862	6.12	TATTCT AGAAAA
13	6	1	1	39897	7.01	TTAAAA C TTCTAA
12	6	0	1	39933	7.99	CCTCGT ACAAGG
24	7	10	1	39948	18.62	TCAAGGA TGCCATAGAT TCTTTGA
19	6	7	1	39950	16.16	AAGGAT GCCATAG ATTCTT
13	6	1	1	39958	5.32	CATAGA T TCTTTG
14	6	2	1	39965	10.79	TCTTTG AC CAACGA
27	10	7	1	39996	11.02	CATCTGATTT TTTTATT AAATCAAATG
15	7	1	1	40006	5.61	TTTTATT A AATCAAA
13	6	1	1	40054	6.17	ACAATA G TCTTGT
18	6	6	1	40125	11.56	ATGATA TTAATG TATTAT
18	8	2	1	40128	7.23	ATATTAAT GT ATTATTAT
15	6	3	1	40128	8.53	ATATTA ATG TATTAT
18	7	4	1	40133	9.23	AATGTAT TATT ATAGATT
13	6	1	1	40164	8.4	TATTGG G CCAGTA
21	9	3	1	40175	12.01	TATACTGTT AGC AACGGTATA
20	8	4	1	40201	11.8	TAGATTAC TCAT GTAACCTA
14	6	2	1	40230	9.37	TAGTTC GT GTACTA
18	8	2	1	40271	7.18	AAATCTAA AA TTAGATCT
21	7	7	1	40274	13.1	TCTAAAA TTAGATC TTTTACA
17	6	5	1	40287	9.97	CTTTTA CACTA TTAAAG
14	6	2	1	40296	7.8	TATTAA AG TTAACA
16	8	0	1	40332	8.1	ATATCATA TATGGTAT
13	6	1	1	40345	6.2	TATTGG T CCATTA
16	6	4	0	40352	5.77	CCATTA TCAG TAATGG
14	6	2	1	40362	7.68	TAATGG CT CCATAA
19	6	7	1	40395	14.27	TTATAT GTGTTTG ATCTAA
14	7	0	1	40440	6.4	CATCTCT AGATATG
14	6	2	1	40446	8.07	TAGATA TG TATTTA
21	7	7	1	40446	12.68	TAGATAT GTATTTA ATATCGA
21	6	9	1	40504	14.49	TAAATT CTTAATCCA AATATA
19	7	5	1	40550	10.82	ATACTGT CAACT ATAGTAT
17	6	5	1	40560	10.53	CTATAG TATAC CTAGAG
17	6	5	1	40584	11.28	GATACA TCTGC TGTTTC
12	6	0	1	40609	6.11	GTTAAA TTTTAC
17	7	3	1	40611	8.76	TAAATTT TAC AAATCTA
20	6	8	1	40614	14.42	ATTTTA CAAATCTA TAACAT
22	6	10	1	40669	16.66	TGATAT GGAATCTGTA ATCTCA
22	6	10	1	40672	17.23	TATGGA ATCTGTAATC TCAATA
13	6	1	1	40689	9.62	CAATAC C GTATCG
16	6	4	1	40705	10.92	TAAAGC CAGT GCTATA
24	8	8	1	40748	16.03	ATAATATC GATCAATG GATAATAT
14	7	0	1	40784	6.67	GAATAAT ATGATTC
22	6	10	1	40876	14.08	TATAAC TTCTAATATT GTAATA
14	6	2	0	40886	3.47	AATATT GT AATATT
22	6	10	1	40903	17.18	CATCGA CATAACACTA TCTATG
19	6	7	0	40910	7.92	ATAACA CTATCTA TGTTAT
14	7	0	1	40933	6.97	GTATATT AGTATAC
19	8	3	1	40958	12.89	TCATTTCG TGC CAAAATGA
17	8	1	1	41048	7.34	ATCCTGTT T AACATGAT
12	6	0	1	41067	6.39	CGTTCT ATAACG
15	6	3	1	41094	7.04	TTTTAA TTT TTTAAA
14	6	2	1	41098	6.34	AATTTT TT AAATTT
13	6	1	1	41103	5.04	TTTAAA T TTTTAA
14	6	2	1	41126	9.99	TGGCTA GA TACCCA
17	6	5	1	41146	9.09	CTCAAA TATTT TTTTAG
18	7	4	1	41257	11.96	ATATTCG TCGT CGACTAT
13	6	1	1	41261	7.78	TCGTCG T CGACTA
17	6	5	1	41276	10.83	AACAAT TTTGT ATTATT
15	7	1	1	41287	7.35	ATTATTC T GAATAGT
22	6	10	1	41309	16.47	TTCACA GATAGATCAT TTTGAA
16	6	4	1	41350	11.64	TCTGGC GGTT GCCATA
21	6	9	1	41399	16.48	AGAAGT CTGATCTTA ACTCCT
12	6	0	0	41465	4.77	TAGTAG CTACTA
12	6	0	1	41481	9.16	CGACAC GTGTAG
18	6	6	1	41525	15.01	CTAGTC TTAGCC GACTTG
14	6	2	0	41567	3.16	TCTAGA TC TCTAGA
22	6	10	1	41578	18.08	AGAATA TCCCAATAGG TGTTCT
22	9	4	1	41682	10.38	ATAAATTCA ACCA TGAATTTTT
19	9	1	1	41708	7.54	CTATTAAAG G CTTTAAAAG
20	6	8	1	41721	13.79	TAAAAG TATCAAAT CTTCTA
21	9	3	1	41730	10.08	CAAATCTTC TAC GAAGATCTG
13	6	1	1	41764	6.51	ATAATC A GAATAT
13	6	1	1	41784	5.89	ACGTTT T AATCGT
19	6	7	1	41812	18.24	AGTAAA TGACGCG TTTCCT
20	6	8	1	41897	15.64	TCTATA TTAACGGT TATAAA
19	6	7	1	41900	13.82	ATATTA ACGGTTA TAAAAT
21	10	1	1	41907	6.2	CGGTTATAAA A TTTATATCCG
13	6	1	1	41912	5.34	ATAAAA T TTATAT
23	7	9	1	41928	17.89	GGGAGTG ACTTTGTAG CTCTCCC
13	6	1	1	41979	6.49	AAACTA T TATTTT
17	6	5	1	42013	9.93	TTTTAG TTTAT CAAAAA
18	7	4	1	42015	9.23	TTAGTTT ATCA AAAATAA
17	6	5	1	42018	12.13	GTTTAT CAAAA ATAAGC
22	6	10	1	42037	17.8	TCCCCT AGTAGTACTC AGAGGA
16	6	4	1	42047	11.51	GTACTC AGAG GATTAC
12	6	0	1	42076	7.29	TATGTA TATATA
12	6	0	1	42077	6.99	ATGTAT ATATAT
18	8	2	1	42115	8.33	AAAACATT CA AATGTTGT
13	6	1	1	42142	5.56	GGATCT A AAATCC
19	7	5	0	42162	7.34	CTGGTAG TGTTT CTACCAG
20	6	8	1	42223	12.39	TTAGTT AACATAAA AACTTA
16	6	4	1	42230	10.09	ACATAA AAAC TTATAT
14	6	2	1	42232	7.19	ATAAAA AC TTATAT
24	7	10	1	42250	17.78	TGTTCTA TCAACGATTC TAGAATA
12	6	0	1	42329	6.97	TCAATA TATTAA
22	6	10	1	42341	18.44	GAAGTT CCATGATGTC ATCTTC
13	6	1	1	42349	6.75	ATGATG T CATCTT
14	6	2	1	42440	7.22	CAGAAT AC AATCTG
15	6	3	1	42443	8.5	AATACA ATC TGTGTT
21	6	9	0	42445	12.5	TACAAT CTGTGTTTC ATTGTA
12	6	0	1	42462	7.29	TGTAAA TTTATA
14	6	2	1	42502	7.5	AATTAT GT ATCATT
15	6	3	1	42503	7.06	ATTATG TAT CATTAT
19	7	5	1	42518	11.36	AGCAACA GTAAT TCTTGCT
22	6	10	1	42563	17.68	TTATTT TCTTCTACGT ACATAA
16	6	4	1	42577	11.12	GTACAT AAGC ATGTCC
18	7	4	1	42588	11.7	TGTCCAA TACG TTAGACA
12	6	0	1	42618	11.5	TGGTGG CCGCCA
19	6	7	1	42715	9.97	ATGTAT AATATAA AAACAT
13	6	1	1	42716	6.77	TGTATA A TATAAA
23	7	9	1	42718	13.98	TATAATA TAAAAACAT TATTCTA
18	7	4	1	42719	8.94	ATAATAT AAAA ACATTAT
22	7	8	1	42721	12.98	AATATAA AAACATTA TTCTATT
18	6	6	1	42724	11.52	ATAAAA ACATTA TTCTAT
14	6	2	1	42735	8.21	ATTCTA TT TCGAAT
21	7	7	1	42741	15.98	TTTCGAA TTTAGGC TTCCAAA
15	6	3	1	42748	9.55	TTTAGG CTT CCAAAA
14	6	2	1	42770	10.91	ATCCGT AA ACCGAT
12	6	0	1	42814	6.4	AATAAA TATATT
14	7	0	1	42815	6.1	ATAAATA TATTAAT
18	7	4	1	42844	11.99	ATCTCCA CGAT TAGAGAT
18	6	6	1	42897	13.45	TATCAA TACACG TTAATA
21	7	7	1	42968	12.26	TACAATA ATTCAGA TAATGTA
18	6	6	1	42981	11.23	ATAATG TAAAAT CATGAT
24	7	10	1	42991	18.87	ATCATGA TTCCGTATTC TGATGAT
17	7	3	1	43005	8.56	TTCTGAT GAT ATTAGAA
15	7	1	1	43015	9	ATTAGAA C TGCTAAT
23	8	7	1	43064	16.89	TTAACAAA GCATCGA TTTGCTAA
17	6	5	1	43082	11.34	GCTAAT ATACA ATTATC
24	7	10	0	43090	12.62	ACAATTA TCCTTTTGAT TAATTGT
22	7	8	1	43103	12.69	TGATTAA TTGTTATT TTATTCA
21	6	9	1	43105	13.96	ATTAAT TGTTATTTT ATTCAT
14	6	2	1	43139	7.78	TTCATA TT TATCAA
21	7	7	1	43151	12.5	AATTCTT CTACATT AAAAATT
28	12	4	1	43159	11.19	TACATTAAAAAT TTCC ATTTTTAATTTA
19	6	7	1	43163	12.21	TTAAAA ATTTCCA TTTTTA
23	7	9	1	43165	14.21	AAAAATT TCCATTTTT AATTTAT
15	6	3	1	43166	9.05	AAAATT TCC ATTTTT
19	6	7	1	43195	15.6	CGCAAT ACTCCTC ATTACG
18	6	6	1	43217	12.05	CATTTT TTGTCT AGAATG
14	6	2	1	43229	10.22	AGAATG CC CATTTT
20	6	8	1	43245	14.72	TCATCT TGGTACAT AGATTA
12	6	0	1	43324	5.81	AAAACT AGTTAT
18	6	6	1	43353	14.37	TTGATA CCCTGA TATTAA
12	6	0	1	43363	8.11	GATATT AATACC
22	6	10	1	43379	16.86	CCGTTA CTATTATTTA TAACTG
18	7	4	1	43401	11.91	ATGTAAC CCAC GTAACAT
19	6	7	1	43423	12.71	ATTAAT TATCGAT AGTAAT
12	6	0	1	43427	8.75	ATTATC GATAGT
22	7	8	1	43429	14.98	TATCGAT AGTAATGC ATCGACA
18	7	4	1	43447	10.59	GACACTT CCAA AATTGTC
13	6	1	1	43462	5.87	GTCTAT T ATAAAC
17	6	5	1	43479	11.8	CGATAA TTTTT TTATTG
17	6	5	1	43505	10.81	ATATTC ATTAG GATTAT
25	8	9	1	43513	15.31	TAGGATTA TCAAATCTT TAATCTTA
16	6	4	1	43514	9.73	AGGATT ATCA AATCTT
14	6	2	1	43520	7.19	ATCAAA TC TTTAAT
22	6	10	1	43524	15.98	AATCTT TAATCTTATT ACGATT
15	7	1	1	43531	8.08	AATCTTA T TACGATT
19	6	7	1	43559	15.87	TTACAA GACGTCA TTCTAA
17	7	3	1	43567	8.5	CGTCATT CTA AAAGACG
17	6	5	1	43580	12.37	GACGGA GGATT TCCATC
17	6	5	1	43586	14.45	GGATTT CCATC AAATGC
17	7	3	1	43611	10.4	CACGTAC AAA GTACATG
22	6	10	1	43625	17.48	ATGGAA ATAGGTTTTG TTCTAT
22	7	8	1	43628	15.78	GAAATAG GTTTTGTT CTATTAC
18	7	4	1	43642	12.24	TCTATTA CGCA TCATAGA
16	6	4	1	43678	10.08	AGAAAT ACTA ATTTGT
19	7	5	1	43691	10.82	TGTTTTA CTCTA TAAAATA
26	8	10	1	43702	17.52	ATAAAATA CTATTGCATC TATTTCAT
14	6	2	1	43728	6.94	CGTTTT GT ATAACG
13	6	1	1	43775	7.91	TTGATA G TACCAA
22	7	8	1	43777	14.9	GATAGTA CCAAATTC TTCTATC
24	7	10	1	43802	18.96	TTAACTA CTTGCATAGA TAGGTAA
18	6	6	1	43803	14.1	TAACTA CTTGCA TAGATA
22	6	10	1	43819	18.42	TAGGTA ATTACAGTGA TGCCTA
16	6	4	1	43845	12.5	CCGTTT TTTG AAACTG
12	6	0	0	43863	4.18	TAGATG CATCTA
12	6	0	1	43868	6.99	GCATCT AGAAGC
17	7	3	1	43909	7.34	CATATTT AGA ATATATG
21	6	9	1	43913	14.34	TTTAGA ATATATGTA TGTAAA
20	6	8	1	43919	13.28	ATATAT GTATGTAA AAATAT
20	7	6	1	43920	11.82	TATATGT ATGTAA AAATATA
15	6	3	1	43959	9.59	TTTCTA TGC TATAAA
16	6	4	0	43971	4.86	AAATGA ATTC TCATTT
14	7	0	1	43988	9.39	GTATCTG CACATAC
[truncated: 6,932 more rows]

## Sheet: SupplementaryTable5
Genome Start Position	Genome Stop Position	Low Mappability Region Length
1	6379	6379
140105	140105	1
140110	140124	15
140126	140126	1
140128	140129	2
146843	146849	7
146855	146856	2
146862	146868	7
169713	169713	1
169715	169733	19
173267	173268	2
173274	173276	3
179067	179199	133
190782	197160	6379

## Sheet: SupplementaryTable6
Genome Start Position	Genome Stop Position	Low Mappability Region Length
1	6335	6335
10404	10455	52
138318	138351	34
141948	141954	7
141957	141958	2
141960	141960	1
141962	141963	2
152454	152483	30
152516	152570	55
178762	178876	115
190475	196809	6335

## Sheet: SupplementaryTable7
Genome Start Position	Genome Stop Position	Conserved Region Length	Overallped OPG	OPG Gene Metadata	Full Sequence
14791	15081	291	OPG025	ID=gene-NBT03_gp010;Dbxref=GeneID:72551426;Name=OPG025;gbkey=Gene;gene=OPG025;gene_biotype=protein_coding;locus_tag=NBT03_gp010;old_locus_tag=MPXV-M5312_HM12_Rivers-012	AAACTCGTCATCCCAATTAAAATAAATATAATCAGTACATTGAATGGGTATGATATTGTACCCATACTGTATGTTGCTACATGTAGGTATTCCTTTATCCAATAATAGTTTAAATACATCTATATTAGGATTTGATGTTGTCGCGTATTTCTCTACAATATTAATACCATTTTTGATACTATTTATTTCTATACCTTTCGAAATTAGTAATTTCAATAAGTCTATATCGATGTTATCAGAACATAGATATTCAAATATATCAAAATCATTGATATTTTTATAGTCGACTGA
16240	16392	153			GAATCTTAACTTTAATTTCTTGTAATCATTCGAAATAATTTTTAGTTTGCATCCGTAGTTATCTCCTCTATGTAACTGTAAATTTCTCAACGCGATATCTCCATTAATAATGATGTCGAATTCGTGTTGTATACCCATACTGAATTGATGAAC
16407	16580	174			TTAATAGTAATTTACTTTTCATCTTTACATACTTGGTAATAGTTTTACTATCATAAGTTTATAAATTCCACAAGCTACTATGGAATATACCAACCATCTTAGTATAGAACACATGTCTTAAAGTTATTAATTAATTACATGTTGTTTTATATATCGCTACGAATTTAAACAGAG
17295	17495	201	OPG030	ID=gene-NBT03_gp013;Dbxref=GeneID:72551429;Name=OPG030;gbkey=Gene;gene=OPG030;gene_biotype=protein_coding;locus_tag=NBT03_gp013;old_locus_tag=MPXV-M5312_HM12_Rivers-015	GCATTAGTGAGTTCAGAATATGTTATAAATTTAAATCGAATAACGAACATAACTTTAGTAAAGTCGTCTATATTAACTCTTTTATTTTCTAGCCATCGTAATACCATGTTTAAGATAGTATATTCTCTAGTTACTACGATCTCATCGTTGTCTAGAATATCGCATACTGAATCTACATCCAATTTTAGAAATTGGTCTGTG
17526	17799	274	OPG030	ID=gene-NBT03_gp013;Dbxref=GeneID:72551429;Name=OPG030;gbkey=Gene;gene=OPG030;gene_biotype=protein_coding;locus_tag=NBT03_gp013;old_locus_tag=MPXV-M5312_HM12_Rivers-015	TATTGTCGTAGAAAACTATTACGTAGACCATTTTCTTTATAAAACGAATATATAGTACTCCAATTATCTTTACCGATATATTTGCATACATAATCCATTCTCTCAATCACTACATCTTTAAGAGTTTGGTTGTTAAGATATTTGGCTAAACTATATAATTCTATTAGATCATCAACAGAATCAGTATATATTTTTCTAGATCCAAAGATGAACTCTTTGGCATCCTCTATAATATTATCAGAAAAGATATTTTCGTGTTTTAGTTTATCAAGAT
17801	18016	216			TAACCTGTTCATATCCATGATTAACGACGTCATATAACCACATAAAATAAAAATCCATTTTCATTTTTAGCACAATACTATTCATAATTGATATTGATGTAATATTTTGTTACTTTGAACGTAAAGACAGTACACGGGTCCGTATCTCCAACAAGCACGTAGTAATCAAATTTGGTGTTGTTAAACTTCGCAATATTCATCAATTTAGATAGAAAC
18313	18477	165	OPG031	ID=gene-NBT03_gp014;Dbxref=GeneID:72551430;Name=OPG031;gbkey=Gene;gene=OPG031;gene_biotype=protein_coding;locus_tag=NBT03_gp014;old_locus_tag=MPXV-M5312_HM12_Rivers-016	ATTATTACCTTCTTGACTGTCGCTAATATCTATATACTTATTGTTATCGTATTGGATTCTACATATAGATGGCTTGTATATCAAAGATATAGAACACATAACCAATTTATATTCTCGCTTTGTATTTTCGAATCTAAAGTTAAGAGATTTAGAAAACATTATATC
20363	20575	213			GTCATTTCTCCAAAGAATATATCTAATAAGTAGAGTCCTCATGCTTAGTAATTTAACTATTTTAGTTAACAACTATTTTTTATGTTAAATCAATTAGTAACACCGCTATGTTTAATACTTATTCATATTTTAGTTTTAGGATCGAGAATCAATACAAAAATTAATACATCAATTTTGGAAATACTTAGTTTCCACGTAGTCAATGAAACATTT
21442	21722	281	OPG037	ID=gene-NBT03_gp018;Dbxref=GeneID:72551434;Name=OPG037;gbkey=Gene;gene=OPG037;gene_biotype=protein_coding;locus_tag=NBT03_gp018;old_locus_tag=MPXV-M5312_HM12_Rivers-021	TATTCAGATAGTACAGCGTAGTACATGGCATCTTCACAAATTATATCATTATCTAATAGATATTTGACGCATCTTATGGATCCCACTTCAACAGCCATCTTAAAATCGGTAGAATCATATTGCTTTCCTTTATCGTTAATAATTTCTAGAACATCATCTCTATCATAAAAGATACAAATATTAACTGTTTGATCAGTAATAACATTGCTAGTCGATATCAATTTGTTAATAAGATGCGCTGGGCTCAATGTCTTAATAAGAAGTGTAAGAGGACTATCTCC
22740	22927	188	OPG038	ID=gene-NBT03_gp019;Dbxref=GeneID:72551435;Name=OPG038;gbkey=Gene;gene=OPG038;gene_biotype=protein_coding;locus_tag=NBT03_gp019;old_locus_tag=MPXV-M5312_HM12_Rivers-022	CGGAAGATCGCTATTGTATTTTGTAGTTCCACAATTCATTTCCATACATGTTATTGTCACACTAATATTATGATGAACTTTATCTAGCCGCTGAGTGGTAAACAACAGAACAGATAGTTTATTATCTTTACCAACACCCTCAGCCGCTGCCACAAATCTCTGATCCGTATCCATGATGGTCATGTTTA
22929	23079	151	OPG038	ID=gene-NBT03_gp019;Dbxref=GeneID:72551435;Name=OPG038;gbkey=Gene;gene=OPG038;gene_biotype=protein_coding;locus_tag=NBT03_gp019;old_locus_tag=MPXV-M5312_HM12_Rivers-022	TTTTAGTCCGTATCCAGTCAACACTATGTTAGCATTTCTGTCGATATAGCTTTCACTCATATGACACTCACCAATAATTGTAGAATTAATGTCGTAATTTACACCAATAGTGAGTTCGGCGACAAAGTACCAGTACCGGTAATCTTGTCGA
23354	23563	210	OPG039	ID=gene-NBT03_gp020;Dbxref=GeneID:72551436;Name=OPG039;gbkey=Gene;gene=OPG039;gene_biotype=protein_coding;locus_tag=NBT03_gp020;old_locus_tag=MPXV-M5312_HM12_Rivers-023	GTCAAGATCTTTTGTATAGGAGTCAGACTTGTATTCAACATGTTTTTCTATAATCATCTTAGCTATTTCGGCATCATCCAATAGTACATTTTCCAGATTAACAGAATAGATATTAATGTCGTATTTGAACAGAGCCTGTAACATCTCAATGTCTTTATTATCTATAGCCAATTTGATGTCCGGAATGAAGAGAAGGGAATTGGTGTTTGT
23748	23965	218	OPG039	ID=gene-NBT03_gp020;Dbxref=GeneID:72551436;Name=OPG039;gbkey=Gene;gene=OPG039;gene_biotype=protein_coding;locus_tag=NBT03_gp020;old_locus_tag=MPXV-M5312_HM12_Rivers-023	CCATAGAACATCAGTCTCCAATTTTTCTTAACAAACAGTTTTACCGTTTGCATGTTACCACTATCAACCGCATAATACAATGCGGTGTTTCCTTTGTCATCAAATTGTGAATCATCCATTCCACTGAATAGCAAAATCTTTACTATTTTGGTATCTTCTAATGTGGCTGCCTGATGTAATGGAAATTCATTATCTAGAAGATTTTTCAATGCTCCAGC
24359	24718	360	OPG040	ID=gene-NBT03_gp021;Dbxref=GeneID:72551437;Name=OPG040;gbkey=Gene;gene=OPG040;gene_biotype=protein_coding;locus_tag=NBT03_gp021;old_locus_tag=MPXV-M5312_HM12_Rivers-024	ATTCCACCTTACCCATAAACAATATAAATCCAGTAATATCATGTCTAATGATGAACACAAATGGTGTATTAAATTCCAGTTCTTCAGGAGATGATCTCGCCGTAGCTACCATGATAGTAGATGCCTCCGCTACAGTTCCTTGTTCGTCTACATCTATCTTTACATTCTGAAACATTTTATAAATATATAATGGGTCCCTAGTCATATGTTTAAACGACGCCTTATCTGGATTAAACATACTAGGAGCCATCATTTCGGCTATCGACTTAATATCCCTCTTGTTTTCGATAGAAAATCTAGGGAGTTTAAGATTGTACATTTTATTCCCTAATTGAGATGACCAATATTCTAATTTTGCAG
26859	27043	185	OPG042	ID=gene-NBT03_gp022;Dbxref=GeneID:72551438;Name=OPG042;gbkey=Gene;gene=OPG042;gene_biotype=protein_coding;locus_tag=NBT03_gp022;old_locus_tag=MPXV-M5312_HM12_Rivers-026	GCTACTCTAACTCTTACTCCTCTTTTGGGTAATTGTACAATCTCGTTTAATATTACCGTGCCGAAATTCGTACCCACTTCATCCGATAAACTCCAATAAAAAGATGATATATCTAGTGTTTTTATGGTATTGGATAGAATTTCCCTCCACATGTTAAATGTAGTCAAATATACTTTATCAAATTG
27252	27514	263	OPG043	ID=gene-NBT03_gp023;Dbxref=GeneID:72551439;Name=OPG043;gbkey=Gene;gene=OPG043;gene_biotype=protein_coding;locus_tag=NBT03_gp023;old_locus_tag=MPXV-M5312_HM12_Rivers-027	TGTTGCATGAAATAATATGCACCTGAAACATCGCTAATCTCATTGTTTGTTCCCTGGAGTATGAGAGTCGGGGTGTTAATCTTGGGAATTATTTTTCTAACCTTGTTGGTAGCCTTCAAGACCTGACTAGCAAATCCAGCCTTAATTTTTTCATGATTGACTAATGGATCGTATTGGTATTTATAAACTTCATCCATATCTCTAGATACTGATTCTGGACATAGCTTTCCGACTGACGCATTTGGTGTAATGGTTCCCATAAG
28091	28277	187	OPG044	ID=gene-NBT03_gp024;Dbxref=GeneID:72551440;Name=OPG044;gbkey=Gene;gene=OPG044;gene_biotype=protein_coding;locus_tag=NBT03_gp024;old_locus_tag=MPXV-M5312_HM12_Rivers-028	ATGGAGACTAAATCAGATTATGAGGATGCTGTTTTTTACTTTGTGGATGATGATGAAATATGTAGTCGCGACTCCATCATTGATCTAATAGATGAATATATCACGTGGAGAAATCATGTTATAGTGTTTAATAAAGATATTACCAGTTGTGGAAGACTGTACAAGGAATTGATAAAGTTCGATGATG
28711	29028	318	OPG045	ID=gene-NBT03_gp025;Dbxref=GeneID:72551441;Name=OPG045;gbkey=Gene;gene=OPG045;gene_biotype=protein_coding;locus_tag=NBT03_gp025;old_locus_tag=MPXV-M5312_HM12_Rivers-029	GGAAATGTACGTTATATAATCTACAAAATAATCATCGCATATAGTATGAGATAGTAGAGTAAACATTTTTATCGTTTCTACTGGGTTCATACATCGTCTACCCAATTCGGTAATGAATGAAATTGTCGCCAATCTTACACCCAAACCCTTGTTGTTCATTAGTATAGTATTAACTTCATTATTTATGTCATAAACTGTAAATGATTCTGTAGATGCCATATCACACATGATATTCATGTCACTATTATAATCATTATTAACTTTATCACAATACGTGTTGATAATATCTACATATGATCTAGTTTTTGTGGGTAATTG
29204	29445	242			TCTATATCATGTACATGTACATAATCTATGATATTATTATACATAAACATCGACAACATACTATTGTCTATTATCTAAGTCCTGTTGATCCAAACCCTTGATCTCCTCTATCTGTACTATCTAGAGATTGTACTTCTTCAAGTTCTGGATAATATATACGTTGATAGATTAGCTGAGCTATTCTATCTCCAGTATTTACATTAAACGTACATTTTCCATTATTAATAAGAATGACTCCTATG
29447	29654	208	OPG046	ID=gene-NBT03_gp026;Dbxref=GeneID:72551442;Name=OPG046;gbkey=Gene;gene=OPG046;gene_biotype=protein_coding;locus_tag=NBT03_gp026;old_locus_tag=MPXV-M5312_HM12_Rivers-030	TTCCCCTATAATCTTCGTCTATTACACCGCCTCCTATATCAATGCCTTTTAGGGACAGACCAGACCTAGGAGCTATTCTACCATAGCAGAACTTAGGCATGGACATACTAATATCTGTCTTAATTAACTGTCGTTCTCCAGGAGGGATAGTATAATCGTAAGCGCTATACAAATCATATCCGGCAGCACCCGGCGATTGCCTAGTAGG
29924	30153	230	OPG047	ID=gene-NBT03_gp027;Dbxref=GeneID:72551443;Name=OPG047;gbkey=Gene;gene=OPG047;gene_biotype=protein_coding;locus_tag=NBT03_gp027;old_locus_tag=MPXV-M5312_HM12_Rivers-031	CTGGATTCACAATAAAATTCCGCATTTCTACCAACCAAGAATAACCTTCTACCAAACACTAACGCACATGATTTATAATGAGGATAATAAGTGGATGGTCCAAACTGCCACTGATCATGATTGGGTAGCAAATATTCTGTAGTTGTATCAGTTTCAGAATGTCCTCCCATTACGTATATAACATTGTTTATGGATGCCACTGCTGGATTACATCTAGGTTTCAGAAGACT
30155	30366	212	OPG047	ID=gene-NBT03_gp027;Dbxref=GeneID:72551443;Name=OPG047;gbkey=Gene;gene=OPG047;gene_biotype=protein_coding;locus_tag=NBT03_gp027;old_locus_tag=MPXV-M5312_HM12_Rivers-031	GGCATATTAACCCAAGCAGCATCCCCGTGGAACCAACGCTCAACAGATGTGGGATTTGGTAGACCTCCTACTACGTATAATTTATTGTTAGCGGGTATCCCGCTAGCATACAGTCTGGGGCTATTCATCGGAGGAATTGGAATCCAATTGTTTGATATATAATTTACCGCTATAGCATTGTTATGTATTTCATTGTTCATCCATCCACCGAT
31794	31954	161	OPG048	ID=gene-NBT03_gp028;Dbxref=GeneID:72551444;Name=OPG048;gbkey=Gene;gene=OPG048;gene_biotype=protein_coding;locus_tag=NBT03_gp028;old_locus_tag=MPXV-M5312_HM12_Rivers-032	TAGTTTTTTTCATTACTATCTTTAACATAAGTATCGATCAAAAGACTATACATTTCCGAATGAATGTTTTCAATGGCCATCTGAAATCCGTAGAAACATCTAGCCTCGGTAATCTGCACTTCTGTACAAAATCGTTCTGCTAAATTTTCATTCACTATTCC
31956	32208	253			TCACTGGCTGCAAAAAACGCCAATACATGTTTTATAAAATATTTTTCGTCTGGTGTTAGTTTATTCCAGTCATTGATATCTTTAGATATATCCACTTCTTCCACTGTCCAAAATGATGCCTCTGCCTTTTTATACATATTCCAGATGTCATGATATTGGATTGGGAAAATAACAAATCTATTTGGATTTGGTGCAAGGATAGGTTCCATAACTAAATTAACAATAGTAGTAATTTTTTTTCAGTTATCTGTAT
32868	33042	175	OPG049	ID=gene-NBT03_gp029;Dbxref=GeneID:72551445;Name=OPG049;gbkey=Gene;gene=OPG049;gene_biotype=protein_coding;locus_tag=NBT03_gp029;old_locus_tag=MPXV-M5312_HM12_Rivers-033	GATACTCCTTTGTATGTACCAGAATCTTCGTACCTCAAACTCGATATATTTAAACAAGTTAATGATATATTAACGCGTTTTATGAATGATGATATATAACCAGAAGTTTTATCCTCTGTGGCTAGCGCTATAACCTTATCATTATAATACCAACTAGTGTAATTAATATGTGACA
33194	33386	193	OPG050	ID=gene-NBT03_gp030;Dbxref=GeneID:72551446;Name=OPG050;gbkey=Gene;gene=OPG050;gene_biotype=protein_coding;locus_tag=NBT03_gp030;old_locus_tag=MPXV-M5312_HM12_Rivers-034	AAAAAAGATTCGGTTTTATACTGTTCGATATTCTCATTGCTTATATTCTCATCTATCATCTCCACACAGTCAAATCCATGGTTAACATGTACCTCATCAACCGGTAAAAGACTATCGGATTCTTCTATCATCATAACTCGAGAATATTTAATTTGGTGGTCATTATTAATCAAGTCAATTATCTTATTTTTAA
34686	34991	306	OPG054	ID=gene-NBT03_gp034;Dbxref=GeneID:72551450;Name=OPG054;gbkey=Gene;gene=OPG054;gene_biotype=protein_coding;locus_tag=NBT03_gp034;old_locus_tag=MPXV-M5312_HM12_Rivers-038	GCCATTTATCCAGTCTGAGAAAATGTCTCTCATAATAAATTTTTCCAAGAAACTAATTGGGTGAAGAATGGAAACCTTTAATCTATATTTATCACAGTCTGTTTTGGTACACATGATGAATTCTTCTAATGCTGTACTAAATTCGATATCTTTTTCGATTTCTGGATATGTTTTTAATAAAGTATGAACAAAGAAATGGAAATCGTAATACCAGTTATGTTCAACTTTGAAATTGTTTTTTATTTTCTTGTTAATGATTCCAGCCACTTGGGAAAAGTCAAAGTCGTTTAATGCCGATTTAATACG
35353	35612	260	OPG054	ID=gene-NBT03_gp034;Dbxref=GeneID:72551450;Name=OPG054;gbkey=Gene;gene=OPG054;gene_biotype=protein_coding;locus_tag=NBT03_gp034;old_locus_tag=MPXV-M5312_HM12_Rivers-038	GGATAAAAGTGGGATAGTAATTTCACGAATTTGATACTGTCCTTTCTCTCGTTAAACGCCTTTAGAAAAACTTTAGAAGAATATCTCAATGAGAGTTCCTGACCATCCATAGTTTGTATCAATAATAGCAACATATGAAGAACCCGCTTATACAGAGTATGTAAAAATGTTAATTTATAGTTTAATCCCATGGCCCACGCACACACGATTAATTTTTTTTCATCTCCCTTTAGATTGTTGTATAGAAATTTGGGTACTGT
35614	35858	245	OPG054	ID=gene-NBT03_gp034;Dbxref=GeneID:72551450;Name=OPG054;gbkey=Gene;gene=OPG054;gene_biotype=protein_coding;locus_tag=NBT03_gp034;old_locus_tag=MPXV-M5312_HM12_Rivers-038	AACTCCGCCGTAGTTTCCATGGGACTATATAATTTTGTGGCCTCGAATACAAATTTTACTACATAGTTATCTATCTTAAAGACTATACCATATCCTCCTGTAGATATGTGATAAAAATCGTCGTTTATAGGATAAAATCGTTTATCTTTTTGTTGGAAAAAGGATGAATTAATGTAATCATTCTCTTCTATCTTTAGTAGTGTTTCCTTATTAAAATTCTTAAAATAATTTAACAATCTAACTGA
35860	36048	189			GGAGCCCAATTTTGGTGTAAATCTAATTGGGACATTATGTTGTTAAAATATAAACAGTCTCCTAATATAACAGTATCTGATAATCTATGGGGAGACATCCATTGATATTCAGGGGATGAATCATTGGCAACACCCATTTATTGTACAAAAAGCCCCAATTTACAAACGAAAGTCCAGGTTTGATAGAGA
36446	36616	171	OPG055	ID=gene-NBT03_gp035;Dbxref=GeneID:72551451;Name=OPG055;gbkey=Gene;gene=OPG055;gene_biotype=protein_coding;locus_tag=NBT03_gp035;old_locus_tag=MPXV-M5312_HM12_Rivers-039	ACGAATCCTGTTTCTACTAACTTCTTGGTAGGACAAAGTGAAACAATCAAGAAAATAGCTTCTCCTCCTATTTGTGGAAGAAATTGAACTCCTCTAGATGATCTACTGACGATAGTATCTCCTTGACAGATATTGGACCGAACTACGGAAGTACCTGGAATGTAAAGCCCT
36733	36897	165	OPG055	ID=gene-NBT03_gp035;Dbxref=GeneID:72551451;Name=OPG055;gbkey=Gene;gene=OPG055;gene_biotype=protein_coding;locus_tag=NBT03_gp035;old_locus_tag=MPXV-M5312_HM12_Rivers-039	TGGTCTAAAATTTCCATCTCTATCTAATACAGAATCCAACTTGATGTCAGGGACTATGACCGGTTTAATGTTATATGTAACATTGAGTAAATCCTTAAGTTCATAATCATCGTTGTCATCAGTTATGTACGATCCAAACAATGTTTCTACCGGCATGGTGGATAC
37620	37899	280	OPG056	ID=gene-NBT03_gp036;Dbxref=GeneID:72551452;Name=OPG056;gbkey=Gene;gene=OPG056;gene_biotype=protein_coding;locus_tag=NBT03_gp036;old_locus_tag=MPXV-M5312_HM12_Rivers-040	TAGTTGGGACGTCCTGCAGGGTATTGTTTTGAAGAAATGATATCGAGAACAGATTTGATACGATATTTGTTGGATTCCTGATTATTCACTATAATATAATCTAGACAGATAGATGATTCGATAAATAGAGAAGGTATATCGTTGGTAGGATAATACATCCCCATTCCAGTATTCTCGGATACTCTATTGATGACACTAGTTAAGAACATGTCTTCTATTCTAGAAAACGAAAACATCCTACATGGACTCATTAAAACTTCTAACGCTCCTGATTGTGTTT
37901	38066	166	OPG056	ID=gene-NBT03_gp036;Dbxref=GeneID:72551452;Name=OPG056;gbkey=Gene;gene=OPG056;gene_biotype=protein_coding;locus_tag=NBT03_gp036;old_locus_tag=MPXV-M5312_HM12_Rivers-040	GAATGCCTCGTACAAGGATTTCAAGGATGCCATAGATTCTTTGACCAACGATTTAGTATTGCGTTTAGCATCTGATTTTTTTATTAAATCAAATGGTCGGCTCTCTGGTTTACTACCCCAATGATAACAATAGTCTTGTAAAGATAAACCGCAAGAAAATTTATAC
38068	38359	292	OPG056	ID=gene-NBT03_gp036;Dbxref=GeneID:72551452;Name=OPG056;gbkey=Gene;gene=OPG056;gene_biotype=protein_coding;locus_tag=NBT03_gp036;old_locus_tag=MPXV-M5312_HM12_Rivers-040	CATCCATCCAAATAACCCTAGCACCGTCGGATGATATTAATGTATTATTATAGATTTTCCATCCACAGTTATTGGGCCAGTATACTGTTAGCAACGGTATATCGAATAGATTACTCATGTAACCTACTAGAATGATAGTTCGTGTACTAGTCATAATATCTTTAATCCAATCTAAGAAATCTAAAATTAGATCTTTTACACTATTAAAGTTAACAAAGGTATTACCCGGGTACGTGGATATCATATATGGTATTGGTCCATTATCAGTAATGGCTCCATAAACTGATACGGC
38663	38922	260	OPG056	ID=gene-NBT03_gp036;Dbxref=GeneID:72551452;Name=OPG056;gbkey=Gene;gene=OPG056;gene_biotype=protein_coding;locus_tag=NBT03_gp036;old_locus_tag=MPXV-M5312_HM12_Rivers-040	AATACCGTATCGTTCTAAAGCCAGTGCTATATCTCCCTGTTCGTGGGAACGCTTTCGTATAATATCGATCAATGGATAATATGAAGTTTTTGGAGAATAATATGATTCATGATCTATTTCGTCCATAAACAATCTAGACATAGGAATTGGAGGCGATGATCTTAATTTTGTGCAATGGGTCAATCCTATAACTTCTAATATTGTAATATTCATCATCGACATAACACTATCTATGTTATCATCGTATATTAGTATACCAC
40026	40241	216			AGAGGATTACAACAAAAAGATGCTATGTATATATATTTCTTAGCTAGAGTGATAATTTCGTTAAAACATTCAAATGTTGTCAAATGATCGGATCTAAAATCCATATTTTCTGGTAGTGTTTCTACCAGCCTACATTTTGCTCCCGCAGGTACCGATGCAAATGGCCACATTTAGTTAACATAAAAACTTATATATCCTGTTCTATCAACGATTCTA
40336	40500	165			GTCTATTTCTATATCCGTATCCATTGTAGATTGTTGACCGATTATCGAGTTTAAATCATTACTAATACTCAATCCTTCAGAATACAATCTGTGTTTCATTGTAAATTTATAGGCGGTGTATTTAAGTTGGTAGATTTTCAATTATGTATCAATATAGCAACAGTA
41208	41734	527	OPG061	ID=gene-NBT03_gp041;Dbxref=GeneID:72551457;Name=OPG061;gbkey=Gene;gene=OPG061;gene_biotype=protein_coding;locus_tag=NBT03_gp041;old_locus_tag=MPXV-M5312_HM12_Rivers-045	CCCATTTTGTTCATCTTGGTACATAGATTATCCAATTGAGAAGCGCATTTAGTAGTTTTGTACATTTTAAGTTTATTAACGAATCGTCGAAAACTAGTTATAGTTAACATTTTATTATTTGATACCCTGATATTAATACCCCTGCCGTTACTATTATTTATAACTGATGTAACCCACGTAACATTGGAATTAATTATCGATAGTAATGCATCGACACTTCCAAAATTGTCTATTATAAACTCACCGATAATTTTTTTATTGCATGTTTTCATATTCATTAGGATTATCAAATCTTTAATCTTATTACGATTGTATGCGTTGATATTACAAGACGTCATTCTAAAAGACGGAGGATTTCCATCAAATGCCAGACAATCACGTACAAAGTACATGGAAATA…
42184	42425	242			AGAACGGACATGTTACAAAATATGTTTGCTGCTAATCGCGACAACGTAACGTCAAGACTTTTGAACTAAAATACAATTATATCTTTTTCGATATTAATAAATCCGTGTCTCCCGGGTTTTTTATCTCTTTCAGTATGTGAATAGATAGGTATTTTATCTCTATTCATCATCGAATTTAAGAGATCCGATAAACATTGTTTGTATTCTCCAGATGTCAGCATCTGATACAACAATATATGTGC
43506	43705	200			TTTTTTATTCTTTTTTACTAACGATACGAATATGTCTTTGTTAAAAACAGTTATTTTCTGAATATTTCTAGCTTGTAATTTTAACATATGATATTCGTTCACACTAGGTACTCTGCCTAAATAGGTTTCTATAATCTTTAATGTAATATTAGGAAGAGTATTCTGATCAGGATTCCTATTCATTTTGAGGATTTAAAACT
44388	44734	347	OPG064	ID=gene-NBT03_gp044;Dbxref=GeneID:72551460;Name=OPG064;gbkey=Gene;gene=OPG064;gene_biotype=protein_coding;locus_tag=NBT03_gp044;old_locus_tag=MPXV-M5312_HM12_Rivers-048	GCAGCGTTCTCCAACGAGTCAAAGCATAATACTCTGTTGGTTTTCTTATATTCAATATTACGATTTTCTTCTTTGAATGGAATAGGTTTTTGAATTAGTTTATAATTACAACATAATAGATAAGGAAGTGTGTAAATAGTACGCGGAAAAAACATAATAGCTCCCCTGTTTTCATCCATGGTTTTAAGTAAATGATCACTGGCTTCTTTAGTCAATGGATATTCGAACATTAACCGTTTCATCATCATTGGACAGAATCCATATTTCTTAATGTAAAGAGTGATCAAATCATTGTGTTTATTGTACCATCTTGTTGTAAATGTGTATTCGGTTATCGGATCTGCTCC
44741	44959	219	OPG064	ID=gene-NBT03_gp044;Dbxref=GeneID:72551460;Name=OPG064;gbkey=Gene;gene=OPG064;gene_biotype=protein_coding;locus_tag=NBT03_gp044;old_locus_tag=MPXV-M5312_HM12_Rivers-048	TATTAAAGTATCGATATCGATCTCGTCTAAGAATTCAACTATATCGACATATTTCATTTGTATACACATAACCATTACTAACGTAGAATGTATAGGAAGAGATGTAACGGGAACAGGGTTTGTTGATTCGCAAACTATTCTAATACATAATTCTTCTGTTAATACGTCTTGCACGTAATCTATTATAGATGCCAAGATATCTATATAATTATTTTGTAA
45971	46216	246			ATGTATGATTCAATGTATAACTAAACTACTAACTGTTATTGATAACTAGAATCAGAATCTAATGATGACATAACTAAGAAGTTTATCTACAGCCAATTTAGCTGCATTATTTTTAGCATCTCGTTTAGATTTTCCATCTGCCTTATCGAATACTCTTCCGTCAATGTCTACACAGGCATAAAATGTAGGAGAGTTACTAGGCCCCACTGATTCAATACGAAAAGACCAATCTCTCCTAGTTATTTG
47182	47374	193	OPG066	ID=gene-NBT03_gp046;Dbxref=GeneID:72551462;Name=OPG066;gbkey=Gene;gene=OPG066;gene_biotype=protein_coding;locus_tag=NBT03_gp046;old_locus_tag=MPXV-M5312_HM12_Rivers-050	TGGAATCCTTTGAGTATTCTATACCAATATTATTCTTTGATTCGAATTTAGTTTCTTCGATATTAGATTTTGTATTACCTATATTCTTGATGTAGTACTTTGATGATTTTTCCATGGCCCATTCTATTAAGTTTTCCAAGTTGGCATCATCCACATATTGTGATAGTAATTCTCGGATATCAGTAGTGACTAC
50673	51167	495	OPG070	ID=gene-NBT03_gp049;Dbxref=GeneID:72551465;Name=OPG070;gbkey=Gene;gene=OPG070;gene_biotype=protein_coding;locus_tag=NBT03_gp049;old_locus_tag=MPXV-M5312_HM12_Rivers-054	AGGTCTAAGTAGACCGTTAATGAAAAACACATATCTATTTGATAATTACGCGTATGGATGGATACCAGAAACTGCAATTTGGAGTAGTAGATACGCAAACCTAGATGCTAGTGACTATTATCCCATTTCGTTGGGATTACTTAAAAAGTTTGAATTTCTCATGTCTCTATATAAAGGTCCTATTCCCGTATATGAAGAAAAAGTAAATACTGAATTCATTGCTAATGGATCTTTCTCCGGTAGATACGTATCATATCTTAGAAAGTTTTCTGCCCTTCCAACAAACGAGTTTATTAGTTTTTTATTATTGACCTCCATCCCTATCTATAATATCTTATTCTGGTTTAAAAACACACAGTTTGATATTACTAAACACACATTATTCAGATACGTCTATAC…
51203	51377	175	OPG070	ID=gene-NBT03_gp049;Dbxref=GeneID:72551465;Name=OPG070;gbkey=Gene;gene=OPG070;gene_biotype=protein_coding;locus_tag=NBT03_gp049;old_locus_tag=MPXV-M5312_HM12_Rivers-054	ACCCTAATCTTAGTAGAGCAAGAAGTCCATCCGATTATGAGACATTAGCTAATATTAGTACTATATTGTACTTTACCAAGTATGATCCAGTATTAATGTTTTTATTGTTTTACGTACCTGGGTATTCAATTACTACAAAAATTACTCCAGCCGTAGAATATCTAATGGATAAACT
52355	52683	329	OPG071	ID=gene-NBT03_gp050;Dbxref=GeneID:72551466;Name=OPG071;gbkey=Gene;gene=OPG071;gene_biotype=protein_coding;locus_tag=NBT03_gp050;old_locus_tag=MPXV-M5312_HM12_Rivers-055	ATCATTCTACGTCCTATGGATGTGCAACTCTTAGCCGAAGCGTATGAGTATAGAGCACTATTTCTAAATCCCATCAGACCATATACTGAGTTGGCTACTATCTTGTACGTATATTGCATGGAATCATAGATGGCCTTTTCAGTTGAACTGGTAGCCTGTTTTAACATCTTTTTATATCTGGCTCTCTCTGCCAAAAATGTTCTTAATAGTCTAGGAATGGTTCCTTCTATTGATCTATCGAAAATTGCTATTTCAGAGATGAGGTTCGGTAGTCTAGGTTCACAATGAACCGTAATATATCTAGGAGGTGGATATTTCTGAAGCAAGAG
52685	52884	200	OPG071	ID=gene-NBT03_gp050;Dbxref=GeneID:72551466;Name=OPG071;gbkey=Gene;gene=OPG071;gene_biotype=protein_coding;locus_tag=NBT03_gp050;old_locus_tag=MPXV-M5312_HM12_Rivers-055	TGATTATTTATTTCTTCTTCCAATCTATTGGTACTAACAACGACACCGACTAATGTTTCCGGAGATAGATTTCCAAAGATACACACATTAGGATACAGACTGTTATAATCAAAGATTAATACATTATTACTAAACATTTTTTGTTTTGGAGCAAATACCTTACCGCCTTCATAAGGAAACTTTTGTTTTGTTTCTGATCT
52990	53155	166	OPG071	ID=gene-NBT03_gp050;Dbxref=GeneID:72551466;Name=OPG071;gbkey=Gene;gene=OPG071;gene_biotype=protein_coding;locus_tag=NBT03_gp050;old_locus_tag=MPXV-M5312_HM12_Rivers-055	CGCACCAGCGTCTGTTTTTGTTTCTACTCCATAATACTCCCACAAATACTGACACAAACAAGCATCATGAATACAGTATCTAGCCATATCTAAAGCTATGTTTAGATTATAATCCTTATACATCTGAGCTAAATCAATGTCATCCTTTCCGAAAGATAATTTATAT
54636	55132	497			ACAATAATGTCATGTCTAGCGATGATCTGAATTATATTTATTATTTTTTCATCAGATTATTTAACAATTTGGCATTTGATCCCAAATACGCAATCGATGTGTCAAAGGTTAAACCTTTATAAACTTAACCCATTATAAAACTTATGATTAGTCACGACTGAAATAACCGCGTGATTATTTTTTGGTATAATTCTACACGGCATGGTTTCTGTGACTATGAATTCAACACCTGTTATCTTAGTGAAATCTTTAACAAACAGCAAGGGTTCGTCAAAGACATAAAACTCATTGTTTACGATCGAAATAGACCCCCTATCACACTTAAAATAAAAAATATCCTTATCCTTTACCACCAAATAAAATTCTGATTGGTCAATGTGAATGTATTCACTTAACAGT…
56618	56808	191	OPG074	ID=gene-NBT03_gp053;Dbxref=GeneID:72551469;Name=OPG074;gbkey=Gene;gene=OPG074;gene_biotype=protein_coding;locus_tag=NBT03_gp053;old_locus_tag=MPXV-M5312_HM12_Rivers-058	ATATATTATATAGATGTAGTGTAGCTCCTACAGGAATATCTTTAACTAAGTCAATGATTTCATCAACAGTTAGATCTATTTTAAAGTTAATCATATAGGCATTGATTTTTAAAAGGTATGTAGCCTTGACTACATTCTCATTAATTAACCATTCCAAGTCACTGTGTGTAAGAAGATTATATTCTATCATA
58684	58871	188			GTATTATTAGTTGATGTGACAGTTTTCTCATCACTTAGAACAGATTTAACAATTTCTATAAAGTCTGTCAAATCATCTTCCTGAGAACCCATAAATACACCAAATATAGCAGCGTACAACTTATCCATTTATACATTGAATATTGGCTTTTCTTTATCGCTATCTTCATCATATTCATCATCAATATC
59047	59255	209	OPG079	ID=gene-NBT03_gp058;Dbxref=GeneID:72551474;Name=OPG079;gbkey=Gene;gene=OPG079;gene_biotype=protein_coding;locus_tag=NBT03_gp058;old_locus_tag=MPXV-M5312_HM12_Rivers-062	ATAATTGCCTTGGCTAATTGTCTTTCTCTTTTACTGAGTGATTCTAGTTCACCTTCTATAGATCTGAGAATGGATGATTCTCCAGTCGAAACATATTCTACCATGGCTCCGTTTAATTTGTTGATGAAGATGGATTCATCCTTAAATGTTTTCTCTGTAATAGTTTCCGCCGAAAGACTATGCAAAGAATTTGGAATGCGTTCCTTGTG
59283	59487	205	OPG079	ID=gene-NBT03_gp058;Dbxref=GeneID:72551474;Name=OPG079;gbkey=Gene;gene=OPG079;gene_biotype=protein_coding;locus_tag=NBT03_gp058;old_locus_tag=MPXV-M5312_HM12_Rivers-062	AAGTTGATACAACATAGGACTAGCCGCGGTAACTTTTATTTTTAGAAAGTATCCATCGCTTCTATCTTGTTTAGATTTATTTTTATAAAGTTTAGTCTCTCCTTCCAACATAATAAAAGTGGAAGTCATCTGACTAGATAAACTATCAGTAAGTTTTATAGAGATAGATGAACAATTAGCGTATTGAGAAGCATTTAGTGTAACG
59489	59647	159			ATTCGATACATTTTGCATTAGATTTACTAATCGATTTTGCATACTCTATAACACCCGCACAAGTCTGTAGAGAATCGCTAGATGCTGTAGGTCTTGGTGAAGTTTCAACTCTCTTCTTGATTACCTTACTCATGATTAAACCTAAATAATTGTACTTTG
60275	60456	182	OPG080	ID=gene-NBT03_gp059;Dbxref=GeneID:72551475;Name=OPG080;gbkey=Gene;gene=OPG080;gene_biotype=protein_coding;locus_tag=NBT03_gp059;old_locus_tag=MPXV-M5312_HM12_Rivers-063	GTTCCCAATTCCAAAGATCCGACGGTACAACATTCCAAAGATCATATTGTAGAATACCGTTACTGGCGTACGATCCTACATATGTATCATATGGTCCTTCCTTCTCAGCTAGTTTACAACTCGCCTCTAATGCACCGTAATAAATGGTTTCAAAGATCTTCTTATTTAGATCTTGTGCTTCC
60458	60752	295	OPG080	ID=gene-NBT03_gp059;Dbxref=GeneID:72551475;Name=OPG080;gbkey=Gene;gene=OPG080;gene_biotype=protein_coding;locus_tag=NBT03_gp059;old_locus_tag=MPXV-M5312_HM12_Rivers-063	GGCTATCAAATGGATAATTTAAGAGAATAAACGCGTCCGCTAATCCTTGAACACCAATACCGATAGGTCTATGTCTCTTATTAGAGATTTCAGCTTCTGGAATAGGATAATAATTAATATCTATAATTTTATTGAGATTTCTGACAATTACTTTGACCACATCCTTCAGTTTGAGAAAATCAAATCGCCCATCTATTACAAACATGTTCAATGCAACAGATGCCAGATTACACACGGCTACCTCATTAGCATCCGCATATTGTATTATCTCAGTGCAAAGATTACTACACTTGAT
61845	62249	405			AGTGTCCAATTCTACCGTTGTTACTCCATTATATATTCCTTGAATAACCTTCATAGCTATTTTAATAGGATCTATATGATCAGTGTTTAAGCCATAGCACAATTTTCTAATACGAGACGTGATTTTATCAAACATGACATTTTCCTTGTATCCATTTCGTTTAATGACAAACATTTTTGTTGGTGTAATAAAAAAAATTATTTAATTTTTCATTAATAGGGATTTGACGTATGTAGCGTACAAAATTATCGTTCCTGGTATATAGATAAAGAGTCCTATATATTTGAAAATCGTTACGGTTCGATTAAACTTTAATGATTGCATTGTGAATATATCATTAGGATTTAACTCCTTGACTATCATGGCGGTGCCAGAAATTACCATCAAAAGCATTAATAC…
62650	62822	173	OPG082	ID=gene-NBT03_gp061;Dbxref=GeneID:72551477;Name=OPG082;gbkey=Gene;gene=OPG082;gene_biotype=protein_coding;locus_tag=NBT03_gp061;old_locus_tag=MPXV-M5312_HM12_Rivers-065	GCGTTTAGAGGAGTGAACGTCTTCGGAGTAGTAAAGGATGATTCGTCAAATGAATAAACAATTTCACAAATGGATGTTAATGTATTAGTAGGAAATTTTTTGACGCTAGTGGAATTGAAGATTCTAATGGATGATGTTCTACCTATTTCATCCGATAACATGTTAATTTCCAA
63304	63681	378			TTAGTAAACAGTCCATCGTTGCAATAATAAAAGTTGTCCAAGTTAAAGGATATTATGCATTCGTTTAAAGATATCACCTCATCTAACGGAGACAATTTTTTGGTAGGTTTTAGAGACTTTGAAGCTACTTGTTTAACAAAGTTATTCATCGTCGTCTACTATTCTATTTAATTTTGTAGTTAATTTATCACATATCACATTAATTGACTTTTTGGTCCACTTTTCCATACGTTTATATTCTTTTAATCCTGCGTTATCCGTTTCCGTTATATACAGGGATAGATCTTGCAAGTTAAATAGAATGCTCTTAAATAATGTCATTTTTTTATCCGCTAAAAATTTAAAGAATGTATAAACTTTTTTCAAAGATTTAAAACT
65744	66262	519	OPG084	ID=gene-NBT03_gp063;Dbxref=GeneID:72551479;Name=OPG084;gbkey=Gene;gene=OPG084;gene_biotype=protein_coding;locus_tag=NBT03_gp063;old_locus_tag=MPXV-M5312_HM12_Rivers-067	TAATCCCGCATTTATACATATTCCTGGAGATACACTGTTTAAAATTAGCGAGGTATTTATTCATAATAAGATAAATCCATCTTCCAGAATGGCATATATAGAAGAAGAAAAGAGAAATTTAGTTACTGCTATACAGATGTATACTCCTCCTGATGGATCATCCGGTATAGTCTTTGTGGCATCCGTTGCACAGTGTCACGAATATAAATCATATTTAGAAAAAAGATTACCGTATGATATGTATATTATTCATGGTAAGGTCTTAGATATAGACGAAATATTAGAAAAAGTGTATTCATCACCTAATGTATCGATAATTATTTCTACTCCTTATTTGGAATCCAGCGTTACTATACGCAATGTTACACACATTTATGATATGGGTAGAGTTTTTGTCCC…
66264	66579	316	OPG084	ID=gene-NBT03_gp063;Dbxref=GeneID:72551479;Name=OPG084;gbkey=Gene;gene=OPG084;gene_biotype=protein_coding;locus_tag=NBT03_gp063;old_locus_tag=MPXV-M5312_HM12_Rivers-067	TCTATACAGCGAATAGATTCAGAATTTCTACATAATTATATATTGTACGCTAATAAGTTTAATCTAACACTCCCCGAAGATTTGTTTATAATCCCTACAAATTTGGATATTCTATGGCGTACAAAGGAATATATAGACTCGTTCGATATTAGTACAGAAACATGGAATAAATTATTATCCAATTATTATATGAAGATGATAGAGTATGCTAAACTTTATGTACTAAGTCCTATTCTCGCTGAGGAGTTGGATAACTTTGAGAGGACGGGAGAATTAACTAGTATTGTACAAGAAGCCATTTTATCTCTAAATTTAC
69679	69836	158	OPG088	ID=gene-NBT03_gp067;Dbxref=GeneID:72551483;Name=OPG088;gbkey=Gene;gene=OPG088;gene_biotype=protein_coding;locus_tag=NBT03_gp067;old_locus_tag=MPXV-M5312_HM12_Rivers-071	AAGTTTCCTATTAGGGTTCCGCGCTTCACGTCACCCAACATACTTGAATCACCATCCTTTAAAAAAAATGATAAGATATCAACATGGAGTATATCATACTCGGATTTTAATTCTTCTACTGCCTCACTGACATTTTCACAAATACTACAATACGGTTT
69897	70397	501	OPG089	ID=gene-NBT03_gp068;Dbxref=GeneID:72551484;Name=OPG089;gbkey=Gene;gene=OPG089;gene_biotype=protein_coding;locus_tag=NBT03_gp068;old_locus_tag=MPXV-M5312_HM12_Rivers-072	TGGAAAATAAATCACTGACGATATTAGATGATAATTTATACAAAGTATACAATGGAATATTTGTGGATACAATGAGTATTTATATAGCCGTCGCCAATTGTGTCAGAAACTTAGAAGAGTTAACTACGGTATTCATAAAATACGTAAACGGATGGGTAAAAAAGGGAGGACATGTAACCCTTTTTATCGATAGAGGAAGTATAAAAATTAAACAAGACGTTAGAGACAAGAGACGTAAATATTCTAAATTAACCAAGGACAGAAAAATGTTAGAATTAGAAAAGTGTACATCCGAAATACAAAATGTTACCGGATTTATGGAAGAAGAAATAAAGGCAGAAATGCAATTAAAAATCGATAAACTCACATTTCAAATATATTTATCTGATTATGATAACA…
72383	72889	507	OPG092	ID=gene-NBT03_gp071;Dbxref=GeneID:72551487;Name=OPG092;gbkey=Gene;gene=OPG092;gene_biotype=protein_coding;locus_tag=NBT03_gp071;old_locus_tag=MPXV-M5312_HM12_Rivers-075	AAAATCCAGCTACTATAATAGGCTCACCGATGATCATTGGCAAAATCCTATATTGTACCAGATTAATGAGAGCATATTTCATTTCCAATAATTCTGCTAGTTCTTGAGACATTGATTTATTTGATGAATCTATTTGGTTCTCTAGATACTCTACCATTTCTGCCGCATACAATAACTTGTTAGATAAAATCAGGGTTATCAAAGTGTTTAGTGTGGCTAGAATAGTGGGCTTGCACGTATTAAAGAATGCTGTAGTATGAGTAAACCGTTTTAACGAATTATATAGTCTCCAGAAATCTGTGGCGTTGCATACATGAACTGAATGACATCGAAGATTGTCCAATATTTTTAATAGCTGCTCTTTGTCCATTATTTCTATATTTGACTCGCAACAATTGT…
72891	73055	165			CACTATACATTTTGAAACTATGTCAAAAATTGTAGAACGACGCTGTTCTGTAGCCATTTAACTTTAAATAATTTACAAAAATTTAAAATGAGCATCCGTATAAAAATCGATAAATTGCGCCAAATTGTGGCATATTTTTCAGAGTTCAGCGAAGAAGTGTCTATA
73617	73820	204			AACAAACTACGAGGATTCAAAAAGAGAGTCAATGTTTTTGAAACTAGAATCGTAATGGATAATGACGATAACATTCTAGGAATGTTGTTTTCGGATAGAGTTCAATCCTTTAAGATTAACATCTTTATGGCGTTTTTAGACTAATACTTTCAATGAGATAAATATGGGTGGCGGAGTAAGTGTTGAGCTCCCTAAACGGGATCC
73822	74204	383	OPG094	ID=gene-NBT03_gp073;Dbxref=GeneID:72551489;Name=OPG094;gbkey=Gene;gene=OPG094;gene_biotype=protein_coding;locus_tag=NBT03_gp073;old_locus_tag=MPXV-M5312_HM12_Rivers-077	CCTCCGGGAGTACCCACTGATGAGATGTTATTAAACGTGGATAAAATGCATGACGTGATAGCTCCCGCTAAGCTTTTAGAATATGTGCATATAGGACCACTAACAAAAGATAAAGAGGATAAAGTAAAGAAAAGATATCCAGAGTTTAGATTAGTCAACACAGGACCCGGTGGTCTTTCGGCATTATTAAGACAATCATATAATGGAACCGCACCCAATTGCTGTCGCACTTTTAATCGTACTCATTATTGGAAGAAGGATGGAAAGATATCAGATAAGTATGAAGAGGGTGCAGTATTAGAATCGTGTTGGCCCGACGTCCACGACACTGGAAAATGCGATGTTGATTTATTCGACTGGTGTCAGGGGGATACGTTCGATAT
76199	76392	194	OPG097	ID=gene-NBT03_gp076;Dbxref=GeneID:72551492;Name=OPG097;gbkey=Gene;gene=OPG097;gene_biotype=protein_coding;locus_tag=NBT03_gp076;old_locus_tag=MPXV-M5312_HM12_Rivers-080	CCGTGTATGAAATTTAAGTAACACGACTGTGGTAGATTTGTTCTATAGAGCCGGTTGCCGCAAATAGATAGAACTACCAATATGTCTGTACAAATGTTAAACATTAATTGATTAACAGAAAAAACAATGTTCGTTCTGGGAATAGAAACCAGATTAAAACAAAATTCATTAGAATATATGCCACGTTTATACAT
76649	76910	262			TCATTGCAATATTCCTTCTCGTAGGCACACAATCTAATATTGATAAAATCTCCATTCTCTTCTCTGTATTTATTATCTTGTCTCGGTGGCTGATTAGGCTGTGGTCTATCGTTGTTGAATCTATTTTGGTCATTAAATCTTTCATTTCTTCCTGGTATATTTCTATCACCTCGTTTGGTTGGATTTTTGTCTATATTATCGTTTGTAACATCGGTACGGGTATTCATTTATCACAAAAAAAACTTCTCTAAATGAGTCTACT
76912	77382	471	OPG098	ID=gene-NBT03_gp077;Dbxref=GeneID:72551493;Name=OPG098;gbkey=Gene;gene=OPG098;gene_biotype=protein_coding;locus_tag=NBT03_gp077;old_locus_tag=MPXV-M5312_HM12_Rivers-081	CTAGAAAACCTCATCGAAGAAGATACCATATTTTTTGCAGGAAGTATATCTGAGTATGATGATTTACAAATGGTTATTGCTGGTGCAAAATCCAAATTTCCAAGATCTATGCTTTCTATTTTTAATATAGTACCTAGAACGATGTCAAAATATGAGTTGGAGTTGATTCATAACGAGAATATCACAGGGGCAATGTTTACCACAATGTATAATATAAGAAACAATTTGGGTCTAGGCGATGATAAACTAACTATTGAAGCCATTGAAAACTATTTCTTGGATCCTAACAATGAGGTTATGCCTCTTATCATTAATAATACGGATATGACTACCGTCATTCCTAAAAAAAGTGGTAGGAGAAAGAATAAGAACATGGTTATCTTCCGTCAAGGATCATCA…
77463	78033	571			CACGTCCATGAGATTGAATGCCATTTACGGATTCACCAATAAAAATAAACTAGAGAAACTTAGTACTAATAAGGAACTAGAATCGTATAGTTCTAGCCCTCTTCAAGAACCCATTAGGTTAAATGATTTTCTGGGACTATTGGAATGTGTTAAAAAGAATATTCCTCTAACAGATATTCCGACAAAGGATTGATTACTATAAATGGAGAATGTTCCTAATGTATACTTTAATCCTGTGTTTATAGAGCCCACGTTTAAACATTCTTTATTAAGTGTTTATAAACACAGATTAATAGTTTTATTTGAAGTATTCGTTGTATTCATTCTAATATATGTATTTTTTAGATCTGAATTAAATATGTTCTTCATGCCTAAACGAAAAATACCCGATCCTATTGA…
78035	78258	224	OPG100	ID=gene-NBT03_gp079;Dbxref=GeneID:72551495;Name=OPG100;gbkey=Gene;gene=OPG100;gene_biotype=protein_coding;locus_tag=NBT03_gp079;old_locus_tag=MPXV-M5312_HM12_Rivers-083	ATGTTCTTCGCAGATGATGATTCATTTTTTAAGTATTTTGCTAGTCAAGATGATGAATCTTCATTATCTGATATATTGCAAATCACTCAATATCTAGACTTTCTGTTATTATTATTGATCCAATCAAAAAATAAATTAGAAGCTGTGGGTCATTGTTATGAATCTCTTTCAGAGGAATACAGACAATTGACAAAATTCACAGACTCTCAAGATTTTAAAAAACT
78260	78460	201	OPG100	ID=gene-NBT03_gp079;Dbxref=GeneID:72551495;Name=OPG100;gbkey=Gene;gene=OPG100;gene_biotype=protein_coding;locus_tag=NBT03_gp079;old_locus_tag=MPXV-M5312_HM12_Rivers-083	TTTAACAAGGTCCCTATTGTTACAGATGGAAGGGTCAAACTTAATAAAGGATATTTGTTCGACTTTGTGATTAGTTTGATGCGATTCAAAAAAGAATCAGCTCTAGCTACCACCGCAATAGATCCTGTTAGATACATAGATCCTCGTCGTGATATCGCATTTTCTAACGTGATGGATATATTAAAGTCGAATAAAGTTGAA
78462	78640	179			AATAATTAATTCTTTATTGTTATCATGAACGGCGGACATATTCAGTTGATAATCGGCCCCATGTTTTCAGGTAAAAGTACAGAATTAATTAGACGAGTTAGACGTTATCAAATAGCTCAATATAAATGTGTGACTATAAAATATTCTAACGATAATAGATACGGAACGGGACTATGGAC
79659	79828	170	OPG102	ID=gene-NBT03_gp081;Dbxref=GeneID:72551497;Name=OPG102;gbkey=Gene;gene=OPG102;gene_biotype=protein_coding;locus_tag=NBT03_gp081;old_locus_tag=MPXV-M5312_HM12_Rivers-085	ACGGTAATAAAATGTTACAACCTTTTGCTCCTTCATATTCAGCTGAAATGAGATTATTAAGTATTTATACCGGTGAGAATATGAGACTGACTCGAGTTACCAAATCAGACGCTGTAAATTATGAAAAAAAGATGTATTACCTTAATAAGATAGTCCGCAACAAAGTAGTT
81727	81988	262	OPG105	ID=gene-NBT03_gp084;Dbxref=GeneID:72551500;Name=OPG105;gbkey=Gene;gene=OPG105;gene_biotype=protein_coding;locus_tag=NBT03_gp084;old_locus_tag=MPXV-M5312_HM12_Rivers-088	TTATTAGACCGGCTATTAGTTTTTGGATAGATAGTATACCCAAAGAGACAAATGAATTAACTTACTTATTAGGTATGATCGTTAAGAATTGTAACTTGAATGCTGATGAACAGGTTATCCAGAAGGCGGTAATAGAATACGATGATATTAAAATTATTTCTAATAACACTACCAGTATCAATTTATCATATATCACATCCGGCAAAAATAATATGATTAGAAGTTATATCGTCGCTCGGCGAAAAGATCAGACCGCTAGATC
81990	82372	383	OPG105	ID=gene-NBT03_gp084;Dbxref=GeneID:72551500;Name=OPG105;gbkey=Gene;gene=OPG105;gene_biotype=protein_coding;locus_tag=NBT03_gp084;old_locus_tag=MPXV-M5312_HM12_Rivers-088	GTAATTGGTCCCAGTACATCTATCACCGTTAATGAGGTAGGAATGCCCACATATATTAGAAATACACTTACAGAAAAGATATTTGTTAATGCCTTTACAGTGGATAAAGTTAAACAACTATTAGCATCAAACCAAGTTAAATTTTACTTTAATAAACGATTAAACCAATTAACAAGAATACGTCAAGGAAAGTTTATCAAAAATAAAATACATTTATTGCCTGGTGATTGGGTAGAAGTAGCTGTTCAAGAATATACAAGTATTATTTTTGGAAGACAACCGTCTCTACATAGATACAACGTCATCGCTTCATCTATCAGAGCTACCGAAGGAGATACTATCAAAATATCTCCCGGAATTGCCAACTCTCAAAATGCTGATTT
83017	83325	309	OPG105	ID=gene-NBT03_gp084;Dbxref=GeneID:72551500;Name=OPG105;gbkey=Gene;gene=OPG105;gene_biotype=protein_coding;locus_tag=NBT03_gp084;old_locus_tag=MPXV-M5312_HM12_Rivers-088	AATCCATGTTATCCAACTTGACAAATCTTAATATCAGAGAGATAGAAGAACATATGAGACAAACGCTGATAGATGATCCAGATAATAACCTCCTGAAAATGGCCAAAGCGGGTTATAAAGTAAATCCCACAGAACTAATGTATATTCTAGGTACTTATGGACAACAGAGGATAGATGGCGAACCAGCAGAGACTCGAGTATTGGGTAGAGTCTTACCTTACTATCTTCCAGACTCTAAGGATCCAGAAGGAAGAGGTTATATTCTTAATTCTTTAACAAAAGGATTAACGGGTTCTCAATATTACTTTT
83361	83842	482	OPG105	ID=gene-NBT03_gp084;Dbxref=GeneID:72551500;Name=OPG105;gbkey=Gene;gene=OPG105;gene_biotype=protein_coding;locus_tag=NBT03_gp084;old_locus_tag=MPXV-M5312_HM12_Rivers-088	GTCTGTGAAACATCACGTACCGGAACACTGGCTAGAAAAATCATTAAAAAGATGGAGGATATGGTGGTCGACGGATACGGACAAGTAGTTATAGGTAATACGCTCATCAAGTACGCAGCCAATTATACCAAAATTCTAGGCTCAGTATGTAAACCTGTAGATCTTATCTATCCAGATGAGTCCATGACTTGGTATTTGGAAATTAGTGCTTTGTGGAATAAAATAAAACAGGGATTCGTTTACTCTCAGAAACAGAAACTTGCAAAGAAGACATTGGCGCCGTTTAATTTCCTAGTATTCGTCAAACCCACCACTGAGGATAATGCTATTAAGGTTAAGGATCTGTACGATATGATTCATAACGTCATTGATGATGTGAGAGAGAAATACTTCTTTACG…
83844	84007	164	OPG105	ID=gene-NBT03_gp084;Dbxref=GeneID:72551500;Name=OPG105;gbkey=Gene;gene=OPG105;gene_biotype=protein_coding;locus_tag=NBT03_gp084;old_locus_tag=MPXV-M5312_HM12_Rivers-088	ACTATCTTTGAAAAGTTCTATGAAAAACTCAATTATACTCTAGGTGGTGGAACTCCTATTGGAATTATTTCTGCACAGGTATTGTCTGAGAAGTTTACACAACAAGCCCTGTCCAGTTTTCACACTACTGAAAAGAGTGGTGCTGTAAAACAAAAACTTGGTTT
84009	84289	281	OPG105	ID=gene-NBT03_gp084;Dbxref=GeneID:72551500;Name=OPG105;gbkey=Gene;gene=OPG105;gene_biotype=protein_coding;locus_tag=NBT03_gp084;old_locus_tag=MPXV-M5312_HM12_Rivers-088	AACGAGTTTAATAACTTGACTAATTTGAGTAAGAATAAGACCGAAATTATCACTCTGGTATCCGATGATATCTCTAAACTTCAATCTGTTAAGATTAATTTCGAATTTGTATGTTTGGGAGAATTAAATCCAGACATCACTCTTCGAAAAGAAACAGATAGATATGTAGTAGACATAATAGTCAATAGATTATACATCAAGAGAGCAGAAATAACCGAATTAGTCGTCGAATATATGATTGAACGATTTATCTCCTTTAGCGTCATTGTAAAGGAATGGGG
84396	84586	191	OPG105	ID=gene-NBT03_gp084;Dbxref=GeneID:72551500;Name=OPG105;gbkey=Gene;gene=OPG105;gene_biotype=protein_coding;locus_tag=NBT03_gp084;old_locus_tag=MPXV-M5312_HM12_Rivers-088	GGTGCCGCCAACAAGGGCAAGATTAGTAAATTCAAGATTCCTATCTCTGACTATACGGGATATAACGACTTCAATCAAACAAAAAAGCTCAATAAGATGACTGTAGAACTCATGAATCTAAAAGAATTGGGTTCTTTCGATTTGGAGAACGTCAACGTGTATCCTGGAGTATGGAATACATACGATATCTT
84588	84926	339	OPG105	ID=gene-NBT03_gp084;Dbxref=GeneID:72551500;Name=OPG105;gbkey=Gene;gene=OPG105;gene_biotype=protein_coding;locus_tag=NBT03_gp084;old_locus_tag=MPXV-M5312_HM12_Rivers-088	GGTATTGAGGCCGCTCGTGGATACTTGTGCGAAGCCATGTTAAACACCTATGGAGAAGGTTTCGATTATCTGTACCAGCCTTGTGATCTTCTCGCTAGTTTACTATGTGCTAGTTACGAACCAGAATCAGTTAATAAATTCAAGTTCGGTGCAGCTAGTACTCTTAAGAGAGCTACGTTCGGAGATAATAAAGCATTGTTAAACGCGGCTCTTCATAAAAAGTCAGAACCTATTAACGATAATAGTAGCTGCCACTTTTTTAGCAAGGTCCCTAATATAGGAACTGGATATTACAAATACTTTATCGACTTGGGTCTTCTCATGAGAATGGAAAGGAAA
85164	85355	192	OPG106	ID=gene-NBT03_gp085;Dbxref=GeneID:72551501;Name=OPG106;gbkey=Gene;gene=OPG106;gene_biotype=protein_coding;locus_tag=NBT03_gp085;old_locus_tag=MPXV-M5312_HM12_Rivers-089	GCAACACAATGAACCAACACGGGCTCGTTTCGTTGATCACATTTAGATAAGAAGGCGGTCACGTCGTCAAAATATTTACTAATATCAGTAGTTGTATCATCTACCAACGGTATATGAATAATATTAATATTAGAGTTAGGTAATGTATATTTATCCATCGTCAAATTTAAAACATATTTGAACTTAACTTCA
85357	85580	224			ATGATGGTGCATCCATAGCATTTTTATAATTTCCCAAATACACATTATTTGTTACTCTTGTCATTATAGTGGGAGATTTGGCTCTGTGCATATCTCCAGTTGAACGTAGTAGTAAGTATTTATACAAACTTTTCTTATCCATTTATAACGTACAAATGGATAAAACTACTTTATCAGTAAACGCATGCAATTTAGAATACGTTAGAGAAAAGGCTATAGTAGGC
86248	86501	254	OPG108	ID=gene-NBT03_gp087;Dbxref=GeneID:72551503;Name=OPG108;gbkey=Gene;gene=OPG108;gene_biotype=protein_coding;locus_tag=NBT03_gp087;old_locus_tag=MPXV-M5312_HM12_Rivers-091	ACTCCTGGATAACGTTTAGCAGCTACCGTTCCTATTCTAGACCAAAAATTTGGTTTCATGGTTTCGAAGCGGTGTTCTGCAACAAGACGAGGATCGTGTTCTACATATTTGGCAGAGTTATCCATTATTTGCCTGTTAATCTTCATTTCGTTTTCGATTCTGGCTATTTCAAAATAAAATCCCGATGATAGACCTCCAGACTTTATAATTTCATCTACGATGTTCAGCGCCGTAGTAACTCTAATAATATAGGC
90618	90819	202	OPG111	ID=gene-NBT03_gp090;Dbxref=GeneID:72551506;Name=OPG111;gbkey=Gene;gene=OPG111;gene_biotype=protein_coding;locus_tag=NBT03_gp090;old_locus_tag=MPXV-M5312_HM12_Rivers-094	GGTTTTTATGTTAATGGAAACTATGTTTTTTATTAGATTTGGTAAAATGAAATATCTTAAGGAGAATGAAACAGTAGGGTTATTAACACTAAAAAATAAACACATAGAAATAAGTCCCGATGAAATAGTTATCAAGTTTGTAGGAAAGGACAAAGTTTCACATGAATTTGTTGTTCATAAGTCTAATAGACTATATAAACCG
91024	91244	221			TTAACTATCAAACAAACTGCTGAAGTGGTAGGTCATACTCCATCAATTTCAAAAAGAGCTTATATGGCAACGACTATTTTAGAAATGGTAAAGGATAAAAATTTTTTAGACGTAGTATCTAAAACTACGTTCGATGAATTCCTATCTATAGTCGTAGATCACGTTAAATCATCTACGGATGGATGATAATAGATCTTTACACAAATAATTACAAGACCGAT
91490	91727	238			AGTATAGCCGAACAATTGGCGTGTGTGGATATTATTAAAGAGGATATTAGCGAATATATCAAAACTACTCCCCGTCTTAAACGATTTATAAAAAAATACCGCAATAGATCATATACTCGTATCAGTCGAGATACAGAAAAGCTTAAAATAGCTCTAGCTAAAGGCATAGATTACGAATATATAAAAGACGCTTGTTAATAAGTAAATGAAAAAAAACTAGTCGTTTATAATAAAACAC
91738	92008	271	OPG113	ID=gene-NBT03_gp092;Dbxref=GeneID:72551508;Name=OPG113;gbkey=Gene;gene=OPG113;gene_biotype=protein_coding;locus_tag=NBT03_gp092;old_locus_tag=MPXV-M5312_HM12_Rivers-096	CCAACATAGTATCATCTTCTACTATTGCGACGTATATAGACGCTTTAGCGAAGAATGCTTCAGAATTAGAACAGAGGTCTACCGCATACGAAATAAATAATGAATTGGAACTAGTATTTATTAAACCGCCATTGATTACGTTGACAAATGTAGTAAATATCTCCACGATTCAGGAATCGTTTATTCGATTTACCGTTACTAATAAGGAAGGTATCAAAATTAGAACTAAGATTCCATTATCTAAGGTACATGGTCTAGATGTAAAAAATGT
92238	92515	278	OPG113	ID=gene-NBT03_gp092;Dbxref=GeneID:72551508;Name=OPG113;gbkey=Gene;gene=OPG113;gene_biotype=protein_coding;locus_tag=NBT03_gp092;old_locus_tag=MPXV-M5312_HM12_Rivers-096	GCTCAATCTAAAAGTTCTTTATTGCACGCTATTAATCATCCAAAGTCAAGGCCTAATACATCTCTGGAAATAGAATTTACACCTAGAGACAATGAAACAGTTCCATATGATGAACTAATAAAGGAATTGACGACTCTCTCGCGTCATATATTTATGGCTTCTCCAGAGAATGTAATTCTTTCTCCACCTATTAACGCACCTATAAAGACTTTTATGTTGCCTAAACAAGATATAGTAGGTCTGGATCTGGAAAATCTATATGCCGTAACTAAGACTGA
92517	93311	795	OPG113	ID=gene-NBT03_gp092;Dbxref=GeneID:72551508;Name=OPG113;gbkey=Gene;gene=OPG113;gene_biotype=protein_coding;locus_tag=NBT03_gp092;old_locus_tag=MPXV-M5312_HM12_Rivers-096	GGCATTCCTATAACTATCAGAGTTACATCAAAAGGGTTGTATTGTTATTTTACACATCTTGGTTATATTATTAGATATCCAGTTAAGAGAACAATAGATTCCGAAGTAGTAGTCTTTGGTGAGGCAGTTAAGGATAAGAACTGGACCGTATATCTCATTAAGCTAATAGAGCCCGTAAATGCAATCAGTGATAGACTAGAAGAAAGTAAGTATGTTGAATCTAAACTAGTGGATATTTGTGATCGGATAGTATTCAAGTCAAAGAAATACGAAGGTCCGTTTACTACAACTAGTGAAGTCGTCGATATGTTATCTACATATTTACCAAAGCAACCAGAAGGTGTTATTCTGTTCTATTCAAAGGGACCTAAATCTAACATTGATTTTAAAATCAAAAAG…
94099	94403	305			CTACAATTATAGAACGAAGTAAAAAGTTTATTAATGGCGCATCTACAATGGAAGATAGACCGTCTACAAGAAACTTTTTCGAACTAAATAGAGGAGCCATTAAATGTGAAGGTTTAGATGTCGAAGACTTACTTAGTTACTATGTTGTTTATGTCTTTTCTAAGCGGTAAATAATAATATGGTATGGGTTCTGATATCCCCGTTCTAAATGCATTAAATAATTCCAATAGAGCGATTTTTGTTCCTATAGGACCTTCCAACTGTGGATACTCTGTATTATTAATAGATATATTAATACTTTTGTA
95035	95279	245	OPG115	ID=gene-NBT03_gp094;Dbxref=GeneID:72551510;Name=OPG115;gbkey=Gene;gene=OPG115;gene_biotype=protein_coding;locus_tag=NBT03_gp094;old_locus_tag=MPXV-M5312_HM12_Rivers-098	CCTCCATCATTAGGAGATGATAGCTATTTAACTAATCCGTTATTGTCTCCGTATTATCGTAATTCAGTAGCCAGACAAATGGTCAATGATATGATTTTTAATCAAGATTCATTTTTAAAATATTTATTAGAACATCTGATTAGAAGCCACTATAGAGTTTCTAAACATATAACAATAGTTAGATACAAGGATACCGAAGAATTAAATCTAACAAGAATATGTTATAATAGAGATAAGTTTAAGGC
95937	96632	696			CGATCATTTGAAATTATCAACGTTTTACTGGAATTAGACAACAAGACACCTATAAATTGGGCTCAAGGGTTTATTTATTAATGCTTTAGTGAAATTTTAACTTGTGTTCTAAATGGATGCGGCTATTAGAGGTAATGATGTTATCTTTGTTCTTAAGACTATAGGTGTCCCGTCAGCATGCAGACAAAATGAAGATCCAAGATTCGTAGAAGCATTTAAATGCGACGAGTTAGAAAGATATATTGATAATAATCCAGAATGTACACTATTCGAAAGTCTTAGGGATGAGGAAGCATACTCTATAGTCAGAATTTTCATGGATGTAGATTTAGACGCGTGTCTAGACGAAATAGATTATTTAACGGCTATTCAAGATTTTATTATCGAGGTGTCAAACTG…
97211	97370	160	OPG117	ID=gene-NBT03_gp096;Dbxref=GeneID:72551512;Name=OPG117;gbkey=Gene;gene=OPG117;gene_biotype=protein_coding;locus_tag=NBT03_gp096;old_locus_tag=MPXV-M5312_HM12_Rivers-100	AACGAAAGACTGTAGAAGCTAACATACGAGACATGTTAGTAGATTCAGTAGAGACCGATACCTATCCGGATAAACTTCCGTTTAAAAATGGTGTATTGGACCTGGTAGACGGAATGTTTTACTCTGGAGATGATGCTAAAAAATATACGTGTACTGTATC
97409	97571	163	OPG117	ID=gene-NBT03_gp096;Dbxref=GeneID:72551512;Name=OPG117;gbkey=Gene;gene=OPG117;gene_biotype=protein_coding;locus_tag=NBT03_gp096;old_locus_tag=MPXV-M5312_HM12_Rivers-100	ACAGTCCAGAAATGGAAGAGTTAATGAATATCATTAACGATATCCAACCATTAACGGATGAAAATAAGAAAAATAGAGAGCTGTATGAAAAAACATTATCTAGTTGTTTATGTGGTGCTACCAAAGGATGTTTAACATTCTTTTTTGGAGAAACCGCAACTGG
97573	97910	338	OPG117	ID=gene-NBT03_gp096;Dbxref=GeneID:72551512;Name=OPG117;gbkey=Gene;gene=OPG117;gene_biotype=protein_coding;locus_tag=NBT03_gp096;old_locus_tag=MPXV-M5312_HM12_Rivers-100	AAGTCGACAACCAAACGTTTGTTAAAGTCTGCTATCGGTGACCTGTTTGTCGAGACGGGTCAAACAATTTTAACAGATGTATTGGATAAAGGACCTAATCCATTTATCGCTAATATGCATTTAAAAAGATCTGTATTCTGTAGCGAACTACCTGATTTTGCATGTAGTGGATCAAAGAAAATTAGATCTGATAATATTAAAAAGTTGACAGAACCTTGTGTCATTGGAAGACCGTGTTTCTCCAATAAAATTAATAATAGAAACCATGCGACAATCATTATCGATACTAATTACAAACCTGTCTTTGATAGGATAGATAACGCATTAATGAGAAGAAT
97912	98201	290	OPG117	ID=gene-NBT03_gp096;Dbxref=GeneID:72551512;Name=OPG117;gbkey=Gene;gene=OPG117;gene_biotype=protein_coding;locus_tag=NBT03_gp096;old_locus_tag=MPXV-M5312_HM12_Rivers-100	GCCGTCGTGCGATTCAGAACACACTTTTCTCAACCTTCTGGTAGAGAGGCTGCTGAAAATAATGACGCGTACGATAAAGTCAAACTATTAGACGAGGGATTAGATGGTAAAATACAGAATAATAGATATAGATTCGCATTTCTATACTTGTTGGTTAAATGGTACAAAAAATATCATATTCCTATTATGAAACTATATCCTACACCGGAAGAGATTCCGGACTTTGCATTCTATCTCAAAATAGGTACTCTGTTGGTATCTAGCTCTGTAAAGCATATTCCATTAATGAC
98234	98429	196			ATAATGTGGTTACTCTTCCGTTGACTACTTTCCAACAGAAAATATCCAAGTATTTTAATTCTAGACTATTTGGACACGATATAGAGAGCTTCATCAATAGACATAAGAAATTTGCCAATGTTAGTGATGAATATCTGCAATATATATTCATAGAGGATATTTCATCTCCGTAAATATATGCCATATATTTATAGAA
98490	98726	237	OPG118	ID=gene-NBT03_gp097;Dbxref=GeneID:72551513;Name=OPG118;gbkey=Gene;gene=OPG118;gene_biotype=protein_coding;locus_tag=NBT03_gp097;old_locus_tag=MPXV-M5312_HM12_Rivers-101	TATACCAACTATATTACCTCATCAGTTAGCTACTTTAGATTATCTAGTTAGAACTATCATAGATGAGAACAGAAGCGTGTTATTGTTCCATATTATGGGATCGGGTAAAACAATAATCGCTTTGTTGTTCGCCTTGGTAGCTTCCAGATTTAAAAAGGTTTACATTTTAGTACCGAACATCAACATCTTAAAAATTTTCAATTATAATATGGGTGTAGCTATGAACTTGTTTAATGA
98857	99055	199	OPG118	ID=gene-NBT03_gp097;Dbxref=GeneID:72551513;Name=OPG118;gbkey=Gene;gene=OPG118;gene_biotype=protein_coding;locus_tag=NBT03_gp097;old_locus_tag=MPXV-M5312_HM12_Rivers-101	CATAATATTTTTGGGAATAATACTGGAGAACTTATGACCGTGATAAAAAATAAAAACAAGATTCCTTTTCTACTATTGTCTGGATCTCCCATTACTAACACACCTAATACGCTGGGTCATATTATAGATTTAATGTCCGAAGAGACGATAGATTTTGGTGAGATTATTAGTCGTGGTAAGAAAGTAATTCAGACACTTC
102695	102964	270	OPG122	ID=gene-NBT03_gp101;Dbxref=GeneID:72551517;Name=OPG122;gbkey=Gene;gene=OPG122;gene_biotype=protein_coding;locus_tag=NBT03_gp101;old_locus_tag=MPXV-M5312_HM12_Rivers-105	AATTATTCCAATTATTTGAACAAACAGGAAAGAAGTATACTATCGTCATTTTTTTCTCTAGATCCAGCTACTGCTGATAATGATAGAATAAACGCTATTTATCCGGGTGGTATACCCAAAAGGGGTGAGAACGTTCCAGAGTGTTTATCCAGGGAAATCAAAGAAGAAGTTAATATAGACAATTCTTTTGTATTCATAGACACTCGTTTTTTTATTCATGGTATCATAGAAGATACCATTATTAACAAATTTTTTGAGGTAATTTTCTTT
103259	103416	158	OPG123	ID=gene-NBT03_gp102;Dbxref=GeneID:72551518;Name=OPG123;gbkey=Gene;gene=OPG123;gene_biotype=protein_coding;locus_tag=NBT03_gp102;old_locus_tag=MPXV-M5312_HM12_Rivers-106	GTATACTCTACCATCTACGCCTTTAAATCCTCTATTTATTGATATTAATCTATTAGAATTGGAATACCAAATATTAGTACCCTCAATTAGTTTATTGGTAATATTTTTTTTAGACGATAGATCGATGGCTCTTGAAACCAAGGTTTTCCAACCGGACT
103806	104133	328	OPG123	ID=gene-NBT03_gp102;Dbxref=GeneID:72551518;Name=OPG123;gbkey=Gene;gene=OPG123;gene_biotype=protein_coding;locus_tag=NBT03_gp102;old_locus_tag=MPXV-M5312_HM12_Rivers-106	GCCTTGATTCTAGTATCTTTTGTTCTAGATGAGAACTCTATATTAGAGATACCAAAGACTTTGAAATATAGTAATAAGATTTCTATTCCTGACTGATTAACAAATGGTTCAAAGACTAGACATTTACCATGGGATGCTAATATTCCCAAACATACATCTATAAATTTGACGCTTTTCTCTTTTAATTCAGTAAATAGAGAGATATCAGCCGCAATAGCATCCCCTCCCAATAGTTCTCCCTTTTTAAAGGTGTCTAATGCGGATTTAGAAAATTCTCTATCTCTTAATGAATTTTTAAAATCATTATATAGGGTTGCTATCTCTTGTG
104135	104555	421	OPG123	ID=gene-NBT03_gp102;Dbxref=GeneID:72551518;Name=OPG123;gbkey=Gene;gene=OPG123;gene_biotype=protein_coding;locus_tag=NBT03_gp102;old_locus_tag=MPXV-M5312_HM12_Rivers-106	GTATTCTCCCGGATCACGATTTTGTCTTTCAGGAAAGCTATCGAATGTAAACGTAGTAGCCATACGTCTCAGAATTCTAAATGATGATATACCAGTTTTTATTTCTGCGAGTTTAGCCTTTTGATAAATCTCTTCTTGCTTTTTTGACATATTAACGTATCGCATTAATACTGTTTTCTTAGCGAATGATGCAGACCCTTCCACATCATCAAAAATAGAAAACTCGTTATTAACTATGTACGAACATAGGCCTCCTAGTTTGGAGACTAATTCTTTTTCATCGACTAGACGTTTATTCTCAAATAGCGATTGGTGTTGTAAGGATCCTGGTCGCAGTAAGTTAACCAACATGGTGAATTCTTGCACACTATTAACGATAGGTGTAGCCGATAAACAAAT…
104557	104839	283	OPG123	ID=gene-NBT03_gp102;Dbxref=GeneID:72551518;Name=OPG123;gbkey=Gene;gene=OPG123;gene_biotype=protein_coding;locus_tag=NBT03_gp102;old_locus_tag=MPXV-M5312_HM12_Rivers-106	TGGTCTTAGATAAAAAATTATATACTGACCGAGTAGGACGGATCTTACCATCTTCTTTGATTAATGATTTAGAAATGAAGTTATGACATTCATCAATGATGACGCATATTCTACTCTTGGAATTAATAGTTTTGATATTAGTAAAAAATTTATTTCTAAAATTTTGATCATCGTAATTAATAAAAATACAATCCTTCGTTATCTCTGGAGCGTATCTGAGTATAGTGTTTATCCAAGGATCTTCTATCAAAGCCTTTTTTACCAATAAGATAATTGCCCAATT
105127	105745	619	OPG124	ID=gene-NBT03_gp103;Dbxref=GeneID:72551519;Name=OPG124;gbkey=Gene;gene=OPG124;gene_biotype=protein_coding;locus_tag=NBT03_gp103;old_locus_tag=MPXV-M5312_HM12_Rivers-107	CTTCTCTGATGTTTGTTTTCGATACTTTTTGAATCAGAAGTCATACTAGAATAAAGCAGCGAGTGAACGTAATAGAGAGCTTCGTATACTCTATTCGAAAACTCTAAGAACTTATTAATGAATTCCGTATCCACTGGATCGTTTAAAATACTAAATTGAACAGTGTTCACATCCTTCCAAGACGAAGACTTAGTGACGGACTTAACATGAGACATAAATAAATCCAAATTTTTTTTATAAACATCACTAGCCACCATAATGGCGCTATCTTTCAACCAACTATCGCTTACGCATTTTAACAGTCTAACATTTTTAAAGAGACTACAATATATTCTCATAGTATCGATTACACCTCTACCGAATAGAGTGGGAAGTTTAATAATACAATATTTTTCGTTT…
105747	106114	368			ATCGCTTTCTGGTAACATGATATCATGTGTAAAAAGTTTTAACATGTCGGTCGGCATTCTATTTAGATCATTAACTCTAGAAATCTGAAGAAAGTAATTAGCTCCATATTCCAGACTAGGTAATGGGCTTTTACCTAAAGACAAGTTAAGTTCTGGCAATGTTTCATAAAATGGAAGAAGGACATGTGTCCCCTCCCGGATATTTTTTACAATTTCATCCATTTACAACTCTATAGTTTGTTTTCATTATTATTAGTTATTATCTCCCATAATCTTGGTAATACTTACACCTTGATCATAAGATACCTTATACAGGTCATTACATACAACTACCAATTGTTTTTGTACATAATAGATTGGATGATTGA
107928	108308	381			GTCTCAATACTAATAGGTCTAAAAACCAAATCTTGATTACAAAACCAACACTTATCAATTACACTATTTGTCTTAATAGACATATCTGCCATAGATTTATAATACTTTGGTAGTATACAAGCGAGTGCTTCTTCTTTAGCGGGCTTAAAGACTGCTTTAGGTGCTGAAATAACCACATCTGGAAGACTTACTCGCTTAGCCATTTAATTACGGAACTATTTTTTTATACTTCTAATGAACAAGTAGAAAACCTCTCATCTACAAAAACATACTCGTGTCCATAATCCTCTACCATAGTAACACGTTTTTTAGATCTCATATGTGCTAAAAAGTTTTCCCATACTAATTGGTTACTATTATTTTTCGTATAATTTTTAACAG
108310	108563	254	OPG127	ID=gene-NBT03_gp106;Dbxref=GeneID:72551522;Name=OPG127;gbkey=Gene;gene=OPG127;gene_biotype=protein_coding;locus_tag=NBT03_gp106;old_locus_tag=MPXV-M5312_HM12_Rivers-110	TTGAGGTTTTAGATTTTTAGTTACAGAAGTGATATCGAATATTTTATCCAAAAAGAATGAGTAATTAATTGTCTTAGAAGGAGTGTTTTCTTGGCAAAAGAATACCAAGTGCTTAAATATTTCTACTACTTCATTAATCTTTTCTGTACTCAGATTCAGTTTCTCATCTTTTACTTGATTGATTATTTCAAAGACTAACTTATAATCCTTTTTATTTATTCTCTCGTTAGCCTTAAGAAAACTAGATACAAAAT
108859	109381	523			TTATATAAAAACATTTTATTTCTAGACGTTGTCAGAAAATCCTGTAATATTTTTAGTTTTTTTGGTTGTGAATAAAGTATCGCCCTAATAATATTGGTACCGTCTTCCGACAATATAGTAGTTAAATTATCCGAGCATGTAGAAGAACACCGCTTAGGCGGATTCAGTACAATGTTATATTTTTCGTACCAACTCATTTAAATATCATAATCTAAAATAGTTCTGTAATATGTCTAGCGCTAATATATTGATCATAATCCTGTGCATAAATTAAGATACAACAATGTCTTGAAATCATCGACATGGCTTCTTCCATAGTTAGAAGATCATCGTCAAAGTTAGCAACGTGATTCATCAACATTTGCTGTTTTGAGGCAGCAAATACTGAACCATCACCAT…
109383	109579	197	OPG129	ID=gene-NBT03_gp108;Dbxref=GeneID:72551524;Name=OPG129;gbkey=Gene;gene=OPG129;gene_biotype=protein_coding;locus_tag=NBT03_gp108;old_locus_tag=MPXV-M5312_HM12_Rivers-112	GGTCCATTTTCTGTAAATAGAATCGTATAATGTCCCTTCAAGAAGATATCAGACGATCCACAATCAAAGAATTGGTCTCCGAGTTTGTAACAGACTGCGGACTTTAACCTATACATGATACCGTTTAGCATGATTTCTGGTGATACGTCAATCGGAGTATCATCTATTAGAGATCTAAAGCCGGTGTAACATTCTCC
109581	109873	293	OPG129	ID=gene-NBT03_gp108;Dbxref=GeneID:72551524;Name=OPG129;gbkey=Gene;gene=OPG129;gene_biotype=protein_coding;locus_tag=NBT03_gp108;old_locus_tag=MPXV-M5312_HM12_Rivers-112	CCAAACATATTCTTATTCTGACGTCGTTCTACATAAAACATCATTGCTCCATTAACGATAACAGGTGAATGAACAGCACTACCCATCACATTAGTTCCCAATGGATCAATGTGTGTAACTCCAGAACATCTTCCATAGCCTATGTTAGGAGGAGCGAACACCACTCTTCCACTATTGCCATCGAATGCCATAGAATAAATATCCTTGGAATTGATAGAAATCGGACTGTCGGATGTTGTTATCATCTTCATAGGATTAACAACGATGTATGGTGCAGCCTGAAGTTTCATATC
109875	110827	953	OPG129	ID=gene-NBT03_gp108;Dbxref=GeneID:72551524;Name=OPG129;gbkey=Gene;gene=OPG129;gene_biotype=protein_coding;locus_tag=NBT03_gp108;old_locus_tag=MPXV-M5312_HM12_Rivers-112	TAACTGATGCCGTTCATAGGTCTAGCCACAGAAACCAACGTAGGTCTAAATCCAACTATAGACAAAATAGAAGCTAATATCTGTTCCTCATCTGTCATAACTTGAGAGCATCCAGTATGAATAATCTTCATTAGATGGGGATCTACCGCATCATCATCGTTACAATAAAAAATTCCCATTCTAATGTTCATAATTGCTTTTCTAATCATGGTATGAATGTTTGCTCTCTGAATCTCTGTGGAAATTAGATCTGATACACCTGTAATCACTATCGGATTATCCTCCGTAAGACGATTAACCAACAACATATAATTATAAGACTTTACTCTTCTAAATTCATAAAGTTGCTGGATTAGACTATATGTGTCTCCATGTACATACGCGTTCTCGAGCGCAGGA…
114105	114457	353	OPG133	ID=gene-NBT03_gp112;Dbxref=GeneID:72551528;Name=OPG133;gbkey=Gene;gene=OPG133;gene_biotype=protein_coding;locus_tag=NBT03_gp112;old_locus_tag=MPXV-M5312_HM12_Rivers-116	CGAACTATATCATCACCAGCACAACATCTAACTATATGATATCCACTAGTTTCCTTTAGCCGTTTATTATCTTGTTCCATATTAGCAGTCATTCCATCATTTAAGAAGGCGTCAAAGATAATAGGGAGAAATGACATTTTGGATTCTGTTACGACTTTACCAAAATTAAGGATATACGGACTTACTATCTTTTTCTCAACGTCGATTTGATGAACACACGATGAAAATGTACTTCGATGAGATTGATCATGTAGAAAACAACAAGGGATACAATATTTCCGCATATCATGAAATATATTAAGAAATCCCACTTTATTATATTTCCCCAAAGGATCAATGCATGTAAACATTAT
115677	115876	200			GGACTCACTATATATCGCATATTTATATCGTGGGGTAAAGTGAAAATCTACTACCGATGATGTAAGTCTTACAATGTTCGAACCAGTACCAGATCTTAATTTGGAGGCCTCCGTAGAACTAGGGGAGGTAAATATAGATCAAACAACACCTATGATAAAGGAGAATAGCGGTTTTATATCCCGTAGTAGACGTCTATTCG
116428	116582	155	OPG134	ID=gene-NBT03_gp113;Dbxref=GeneID:72551529;Name=OPG134;gbkey=Gene;gene=OPG134;gene_biotype=protein_coding;locus_tag=NBT03_gp113;old_locus_tag=MPXV-M5312_HM12_Rivers-117	AAATTACAACTGGCCATAGAAAATGATTCACAATTTACATGTTCATTGGCTGTGGAATCAGAACTTCCAATAAAATTACTTAAAGATAGAAATGAATTATTTACAAAATTCATTAACGAGTTAAAAAAGACCAGTTCATTCAAGATAAGCAAACG
116736	117013	278			AAATACATTATCATGCTTGCAATGGCTCTAACAACAACGAACCAAAATGAATTTGGTCGTAGCTTTTGTTCACAAAAATACATAAAGAAATGTCTACATAAATCTATGGCGCCATTGGCTACTTGAAATAGCGCCAGTCCTCCTACAGATTTTAATATAGCTGTATAACATGACATTTATTCATCATCAAAAGAGACAGAGTCACCATCTGTCATATTTAGATTTTTTTTCATGTGTTCAAAGTATCCTCTACTCATTTCATTATAATAGTTTATCAT
117726	118519	794	OPG136	ID=gene-NBT03_gp115;Dbxref=GeneID:72551531;Name=OPG136;gbkey=Gene;gene=OPG136;gene_biotype=protein_coding;locus_tag=NBT03_gp115;old_locus_tag=MPXV-M5312_HM12_Rivers-119	GTTTCCTCTCCTTCGGGAGATCCTGCATAGAAATATCTAGGACAATAGTTTCTATACTGTCTGTAACTCTGATAATCTCTAAAGTCACTAACTGATACCATGAAATTGAGAAGATCAAACGCTGAAGTAATCAATTTTTCTGCCTCGTTTTTACTACAACTAGTTTTCATCAATGTAGTGACGATGTATTGTTTAGTTACTCTTGGTCTAATACTGATGATAGAGATATTATTGCTTCCCATAATGGATCTTCTAGTAGTCACCTTAAAGCCCATTGATGCGAATAGCAGATAGATAAAGTCTTGGTATGACTCCTTTCTAATATAGTACGGACTACCTTTGTCACCCAACTTTATACCCACATAAGCCATAACAACCTCTTTAATAGCCGTTTCATGA…
118904	119295	392	OPG136	ID=gene-NBT03_gp115;Dbxref=GeneID:72551531;Name=OPG136;gbkey=Gene;gene=OPG136;gene_biotype=protein_coding;locus_tag=NBT03_gp115;old_locus_tag=MPXV-M5312_HM12_Rivers-119	GATGTTATAAGTGATGTCAAAGCGGGGTTGATCTTGTGCTGTTATATATTGTCTAACACCTATAAGATTATCAAAATCTTGTCTGCTTAATACACCGTTAACAATTTTTGCCTTGAATTCTTTTATTGGTGCATTAATAACATCCTTATAGAGGATGTTAAACAAATAAGTATTATCAAAGTTAAGATCTGGGTATTTCTTTTCTGCTAGAACATCCATTGAGTCGGAGCCATCTGGTTTAATATAACCACCGATAAATCTAGCTCTGTATTCTGTATCCGTCAATCTAATATTAAGAAGGTGTTGAGTGAAAGGTGGAAGATCGTAAAAGCTGTGAGTATTAATAATAGGGTTAGTTTCCGAACTAATGTTAATTGGATGATTAATAATAT
119297	119473	177	OPG136	ID=gene-NBT03_gp115;Dbxref=GeneID:72551531;Name=OPG136;gbkey=Gene;gene=OPG136;gene_biotype=protein_coding;locus_tag=NBT03_gp115;old_locus_tag=MPXV-M5312_HM12_Rivers-119	TATATTTCCAGCGTTAAGTGTAACATTAAACAGTTTTAATTCACGTGACGTGGTATCAATTAAATAATTAATGCCCAATTTGGATATAGTAGCCTGAAGCTCATCTTGTTTAGTTACGGATCCTAATGAGTTATTAAGAAATACATCGAACGGATGAACGAAGGTTGTTTTAAGTTG
119475	119717	243			TCACATACTTTGTAATCTAGACATAGATGTGGAAGAACGGTAGAAACTATACGAAATAGATATTCAGAGTCCTCTAATTGATCAAGAGTAACTATTGACTTAATAGGCATCATTTATTTAGTATTAAATGACGACCGTACCAGTGACAGATATACAAAACGACTTAATTACAGAGTTTTCAGAAGATAATTATCCATCTAACAAAAATTATGAAATAACTCTTCGCCAAATGTCTATTCTAAC
119719	120173	455	OPG137	ID=gene-NBT03_gp116;Dbxref=GeneID:72551532;Name=OPG137;gbkey=Gene;gene=OPG137;gene_biotype=protein_coding;locus_tag=NBT03_gp116;old_locus_tag=MPXV-M5312_HM12_Rivers-120	CACGTTAACAACGTGGTAGATAGAGAACATAATGCCGCCGTAGTGTCATCTCCAGAGGAAATATCATCACAACTTAATGAAGATCTATTTCCAGATGATGATTCACCGGCCACTATTATCGAACGAGTACAACCTCATACTACTATTATTGACGATACGCCACCTCCTACTTTTCGTAGAGAGTTATTGATATCGGAACAACGTCAACAACGAGAAAAAAGATTTAATATTACAGTATCAAAAAATTCTGAAGCAATAATGGAATCTAGATCTATGATAACTTCTATGCCAACACAAACACCATCCTTGGGAGTAGTTTATGATAAAGATAAAAGAATTCAGATGCTAGAGGATGAAGTGGTTAATCTTAGAAATCAACGATCTAATACAAAATCATCT…
120364	120964	601			GAGCAGGCATTGCTAAAACTCGGATTTGAAGAAATCAAAGGACTGAGTACCGATATCACTTCAGAAATTATCGATGTGGAGATCGGAGATGACTGCGATGCTGTAGCATCAAAACTAGGAATCGGTAACAGTCCGGTTCTTAATATTGTATTGTTTATACTCAAGATATTCGTTAAACGAATTAAAATTATTTAATTTAATACATTCCCATATCCAGACAACAATCGTCTGGATTAATCTGTTCCTGTCGTCTCATACCGGACGACATATTAATCTTTTTATTAGTGGGCATCTTTTTAGATGGTTTCTTTTTCCCAGCATTAACTGATTCGATACCTAGAAGATCGTGATTGATTTCTCCGACCATTCCACGAACTTCTAATTGGCCGTCTCTAACGG…
121528	121710	183	OPG140	ID=gene-NBT03_gp119;Dbxref=GeneID:72551535;Name=OPG140;gbkey=Gene;gene=OPG140;gene_biotype=protein_coding;locus_tag=NBT03_gp119;old_locus_tag=MPXV-M5312_HM12_Rivers-123	GGGTGCACAGTGCTTTCCCCACATAGAATAAATTAGCATTCCGACTGTGATAATAATACCAAGTATAAACGCCATAATACTCAATACTTTCCATGTACGAGTGGGACTGGTAGACTTACTAAAGTCAATAAAGGCGAAGATACACGAAAGAATCAAAAGAATGATTCCAGCGATTAGCACGCC
121712	122048	337			GAAAAATAATTTCCAATCATAAGCATCATGTCCATTTAACTAATAAAAATTTTAAATCGCCGAATAAACAAAGTGGAATATAAACCATATAAAAACAATAGTTTGTACTGCAAAAATAATATCTATTTTTGTTTTCGAAGATATGGTAAAATTAAATAGTAGTACACAGCATGTTATAACTAACAGCAGCAACGGCTCGTAATTACTTATCATTTACTAGACGAAAAGGTGGTGGGATATTTTCTTGCTCAAATAATACGAATATATCACCCATCCATTTTATACGATGTTTATATACTCTAATCTTTAATAGATCTATAGATGACGGGTTTACCAA
124131	124338	208	OPG145	ID=gene-NBT03_gp124;Dbxref=GeneID:72551540;Name=OPG145;gbkey=Gene;gene=OPG145;gene_biotype=protein_coding;locus_tag=NBT03_gp124;old_locus_tag=MPXV-M5312_HM12_Rivers-128	AGACATTAACAACGACCGATAATAAAATTACTAGTATCAATCCAACAAATGCGCCAAAGTTATATCCTCTTCAACGCAAAGTCGTATCTGAAGTAGTTTCTAATATGAGGAAAATGATCGAATTAAAACGTCCTCTATACATCACTCTTCACTTGGCATGTGGATTTGGTAAGACTATTACCACGTGTTATCTTATGACCACACACGG
124340	124673	334	OPG145	ID=gene-NBT03_gp124;Dbxref=GeneID:72551540;Name=OPG145;gbkey=Gene;gene=OPG145;gene_biotype=protein_coding;locus_tag=NBT03_gp124;old_locus_tag=MPXV-M5312_HM12_Rivers-128	AGAAAAACCATCATTTGCGTACCCAATAAAATGTTAATACATCAATGGAAGACACAGGTAGAGGCAGTCGGATTGGAACATAAGATATCTATAGATGGAGTTAGTAGTCTATTAAAGGAACTAAAGACTCAAAGTCCGGATGTATTAATCGTAGTCAGTAGACATCTGACAAACGATGCATTTTGTAAATATATCAATAAGCATTATGATTTGTTTATCTTGGATGAATCACATACGTATAATCTGATGAACAATACAGCAGTTACAAGATTTTTAGCGTATTATCCTCCGATGATGTGTTATTTTTTAACTGCTACACCTAGACCAGCTAACC
124738	124987	250	OPG145	ID=gene-NBT03_gp124;Dbxref=GeneID:72551540;Name=OPG145;gbkey=Gene;gene=OPG145;gene_biotype=protein_coding;locus_tag=NBT03_gp124;old_locus_tag=MPXV-M5312_HM12_Rivers-128	AGTAGATAGTTTTTTTGAGCCATATTCCACAGACAATATTAGAAATATGGTAAAACGACTAGATGGACCATCTAATAAATATCATATATATACCGAGAAGTTATTATCTGTAGACGAGCCTAGAAACCAACTTATTCTTGATACCCTGGTAGAAGAATTCAAGTCAGGAACTATTAATAGAATTTTAGTTATTACTAAACTACGTGAACATATGGTATTCTTCTACAAACGATTATTAGATCTTTTCGGA
126328	126602	275	OPG148	ID=gene-NBT03_gp127;Dbxref=GeneID:72551543;Name=OPG148;gbkey=Gene;gene=OPG148;gene_biotype=protein_coding;locus_tag=NBT03_gp127;old_locus_tag=MPXV-M5312_HM12_Rivers-131	AACAAAGTATTAGATAGTGATAACGGAATAGACTTTCTGAGATTTGTTTTGTTAAACAATAGATGGATAATGGAAGACGCTATATCAAAATACCAGTCTCCAGTTAATATATTTAAACTAGCTAGTGAGTACGGATTAAACATACCCAACTATTTAGAAATTGAAATAGAGGAAGACACATTATTTGACGATGAGTTATACTCTATTATGGAACGCTCTTTCGATGATACATTTCCAAAAATATCTATATCGTATATTAAGTTGGGAGAACTTAA
127216	127608	393	OPG149	ID=gene-NBT03_gp128;Dbxref=GeneID:72551544;Name=OPG149;gbkey=Gene;gene=OPG149;gene_biotype=protein_coding;locus_tag=NBT03_gp128;old_locus_tag=MPXV-M5312_HM12_Rivers-132	GTCTCAATCTTTAATACCGTTACCGATGTCAAAAAAAGATTATTCGAGTGAAATAATATGCGCCTTTGATATAGGTGCAAAAAATCCTGCCAGAACTGTTTTAGAAGTCAAGGATAACTCCGTTAGGGTATTGGATATATCAAAATTAGACTGGAGTTCTGATTGGGAAAGGCGCATAGCTCAAGATTTGTCACAATATGAATACACTACAGTTCTTCTAGAACGTCAGCCTAGAAGGTCACCGTACGTCAAATTTATCTATTTTATTAAAGGCTTTTTATATCATACATCTGCTGCCAAAGTTATTTGCGTCTCACCTGTCATGTCTGGTAATTCATATAGAGATCGAAAAAAGAGATCTGTTGAAGCATTTCTTGATTGGATGGACACATT
127610	127858	249			GGATTGCGAGACTCCGTTCCGGATAGACGCAAATTAGACGATGTAGCGGATAGTTTCAATTTGGCTATGAGATACGTATTAGATAAATGGAATACTAATTATACACCTTATAATAGGTGTAAATATAGAAATTACATAAAAAAAATGTAATAACGTTAGTAACGCCATTATGGATAATCTATTTACCTTTCTACATGAAATAGAAGATAGATATGCCAGAACTATTTTTAACTTTCATCTAATAAGTTG
127907	128075	169	OPG150	ID=gene-NBT03_gp129;Dbxref=GeneID:72551545;Name=OPG150;gbkey=Gene;gene=OPG150;gene_biotype=protein_coding;locus_tag=NBT03_gp129;old_locus_tag=MPXV-M5312_HM12_Rivers-133	AGAGGATATGTTTGACAATATAGTATATAATAAAGATATACATCCTGCCATTAAGAAACTAGTTTATTGCGACATCCAACTTACTAAACATATTATTAATCAGAATACGTATCCGGTATTTAACGATTCTTCACAAGTGAAATGTTGTCATTATTTCGATATAAACTCA
128175	128341	167	OPG150	ID=gene-NBT03_gp129;Dbxref=GeneID:72551545;Name=OPG150;gbkey=Gene;gene=OPG150;gene_biotype=protein_coding;locus_tag=NBT03_gp129;old_locus_tag=MPXV-M5312_HM12_Rivers-133	AATTACGGCGAAATAAAGAAAACTGTACATGGAGGCACTAATGCAAATTACTTTTCCGGTAAAAAGTCTGATGAGTATCTGAGCACTACAGTCAGGTCCAACATTAATCAACCTTGGATCAAAACCATTTCTAAGAGAATGAGAGTAGATATCATTAATCACTCTAT
129768	130029	262	OPG151	ID=gene-NBT03_gp130;Dbxref=GeneID:72551546;Name=OPG151;gbkey=Gene;gene=OPG151;gene_biotype=protein_coding;locus_tag=NBT03_gp130;old_locus_tag=MPXV-M5312_HM12_Rivers-134	ATATTGATACATACATTAATGACCTGGTGGAAGCTGAACACATTAAACAAAAATCTCAGTTAACGATTAACGAGTTTAAATATGAAATGCTGCATAACTTTTTACCTCATATGAACTATACACCCGATCAACTAAAGGGATTTTATATGATATCTTTACTAAGAAAGTTTCTCTACTGTATCTACCACACTTCTAGATATCCAGATAGAGATTCGATGGTTTGTCATCGCATCCTAACGTACGGCAAATATTTTGAGACGTT
130031	130230	200	OPG151	ID=gene-NBT03_gp130;Dbxref=GeneID:72551546;Name=OPG151;gbkey=Gene;gene=OPG151;gene_biotype=protein_coding;locus_tag=NBT03_gp130;old_locus_tag=MPXV-M5312_HM12_Rivers-134	GCACATGATGAATTAGAGAATTACATAGGTAACATCCGAAACGATATCATGAACAATCACAAGAACAGAGGCACTTACGCAGTAAACATTCATGTACTAACAACTCCTGGACTTAATCATGCATTTTCTAGTCTATTGAGTGGAAAGTTCAAAAAGTCAGACGGTAGTTATCGAACACATCCTCACTATTCATGGATGCA
130661	130845	185	OPG151	ID=gene-NBT03_gp130;Dbxref=GeneID:72551546;Name=OPG151;gbkey=Gene;gene=OPG151;gene_biotype=protein_coding;locus_tag=NBT03_gp130;old_locus_tag=MPXV-M5312_HM12_Rivers-134	ATTAATATTGGAGCAGGAAGATTAGTCAGACCATTCTTGGTTGTGGATAACGGAGAGCTCATGATGGATGTGTGTCCGGAGTTAGAAAGCAGATTAGACGACATGACATTCTCTGACATTCAGAAAGAGTTTCCACATGTCATCGAAATGGTAGATATAGAACAATTTACTTTTAGTAACGTATG
130847	131217	371	OPG151	ID=gene-NBT03_gp130;Dbxref=GeneID:72551546;Name=OPG151;gbkey=Gene;gene=OPG151;gene_biotype=protein_coding;locus_tag=NBT03_gp130;old_locus_tag=MPXV-M5312_HM12_Rivers-134	GAATCGGTTCAAAAATTTAGAATGATGTCAAAGGATGAAAGAAAGCAATACGATTTATGTGACTTTCCTGCCGAATTTAGAGATGGATATGTAGCATCTTCACTAGTGGGAATCAATCACAATTCTGGACCCAGAGCTATTCTTGGATGTGCTCAAGCTAAACAAGCTATCTCTTGTCTGAGTTCGGATATACGAAATAAAATAGACAATGGAATTCATTTGATGTATCCAGAGAGGCCAATTGTGATTAGTAAGGCTTTAGAAACTTCAAAGATTGCGGCTAATTGCTTCGGACAACATGTTACTATAGCATTAATGTCGTACAAAGGTATCAATCAAGAGGATGGAATTATCATCAAAAAACAATTTAT
132119	132285	167	OPG151	ID=gene-NBT03_gp130;Dbxref=GeneID:72551546;Name=OPG151;gbkey=Gene;gene=OPG151;gene_biotype=protein_coding;locus_tag=NBT03_gp130;old_locus_tag=MPXV-M5312_HM12_Rivers-134	GCAGCCAATACTATTACAGAAGTTTTAAAAGACTCAGAAGAGGATTATCAAGATGTGTATATTTGTGAAAATTGTGGAGACATAGCAGCACAAATCAAAAGTATTAATACATGTCTTAGATGTTCAAAACTTAATCTCTCTCCTCTCTTAACAAAAATTGATACCAC
132287	132519	233			CACGTATCTAAAGTATTTCTTACTCAAATGAACGCCAGAGGCGTAAAAGTTAAATTAGATTTCGAACGAAGGCCTCCTTCGTTTTATAAACCATTAGATAAAGTTGATCTTAAACCGTCTTTTCTGGTATAATATTGTTTAGTAGATACTCATCAAGATAAGCTAATTCACTAAACATATTATCGGATTCGGTATTGTTACTCGAGAATAGAGTTCGTTATGCTCCTGATATT
132521	132718	198			GGAAATCTGTGGAGTTTCAGGTTTTGGTGGAAGTGTAACTGCTACTTGGTGGGATACTGAAGGATATTTCAGAGAGTTGTGGATGTTCGGGTTCGACATCCACCGATGGTGTCACGCCACTAATCGGTTCGGTAACGTCTGTGGATGGAGGTGCTACTTCTACAGAACCTGTAGCCTCAGTTGTCAACGGAGATACAT
132888	133041	154			CATGGGTTACCTCCGCAGTTTTTACAAGCGATTTCACGTTCCAGATCACGTTCAGCCTTCATACGTCTCTCCCTCTCTCTATCGAGTTTATCAGAGCAGTCTTTCTGAAGGCGATCGAACTCCATAAATTTCTCCAACGCTTTGATTGTTTCCA
134492	134764	273			AGTTCAAGTTCTCGTTGACAAGATCCATCTACTTTTCCATCCCTAATAGTATCCAGTTCCTTTTCTAGTTCTGACCGCATTTCTCGTTCCATATCAAGAGATTCTCTCAATTCTCGTATAGTCTTCTTATCAATTTCTGATGAATCTGAACCATCATCTGTCCCATTTTGTTGCATATCCCTGAGTTCTTTGATCTCTGTTGTAAGTCTGTCGATTCTTTCGGTTTTATAAACAGAATCCCTTTCCAAAGTCCTAATCTTACTGAGTTTATCA
134885	135302	418			ACTAGTTGGTAATCAGCGATTCCTATAGCCGTTCTTGTATTTGTGGGAACATAATTAGGATCTTCTAATGGATTGTATGGCTTGATAGCATCATCTTTATCATTATTAGGTGGGGGATGGACAACCTTAATTGGTTGGTCCTCCTTATCTCCTCCAGTAGCATGTGGTTCTTCAATACCAGTATTAGTAATAGGCTTAGACAAATGCTTGTCGTACGCGGGCACTTCCTCATCCATCAAGTATTTATAATCGGGTTCTGTTTCAGAATATTCTTTTCTAAGAGACGCGACTTCAGGAGTTAGTAGAAGAACTCTGTTTCTGTATCTATCAACGCTGGAATCGATACTCAAGTTAAGGATAGCGAATACCTCATCGTCATCATCCGTATCTTCTGAAACG…
135372	135597	226			CATATGTATATTTTAGATCTCCAGATTTCATAATATGATCGCATGCCTTAAATGTCAATGCTTCCATGATATAGTCTGGAACACTAATGGGTGACGAAAAAGATACAGCACCATATGCTACGTTGATAAATAGATCTGAACCACTAAGTAGATAATGATTAATGTTAAGGAAGAGGAAATATTCAGTATATAGATATGCCTTAGCATCATATCTTGTACTAAACAC
140773	141070	298	OPG160	ID=gene-NBT03_gp138;Dbxref=GeneID:72551554;Name=OPG160;gbkey=Gene;gene=OPG160;gene_biotype=protein_coding;locus_tag=NBT03_gp138;old_locus_tag=MPXV-M5312_HM12_Rivers-144	AAATTAATATGATTTGGCCAAATGTATCCATCATAATCTGGGTTATAAACGGGTGTAAACAAGAATATATGTTTATATTTTTTAACTAGTGTAGAAAACAGAGATAGTAAATAGATAGTTTTTCCAGATCCAGATCCTCCTGTTAAAACCATTCTAAACGGCATTTTTAATAAATTTTCTCTTGAAAATTGTTTTTCTTGAAAACAATTCATAATTATATTTACAGTTACTAAATTAATTTGATAATAAATCAAAATATGGAAAACTAAGGTCGTTAGTAGGGAGGAGAACAACGAAG
141072	141299	228			CATATCGTGATATAAATAACATTTATTATCATGATGACACCAGAAAACGACGAAGAGCAGACATCTGTGTTCTCCGCTACTGTTTACGGAGACAAAATTCAGGGAAAGAATAAACGCAAACGCGTGATTGGTCTATGTATTAGAATATCTATGGTTATTTCACTACTATCTATGATTACCATGTCCGCGTTTCTCATAGTGCGCCTAAATCAATGCATGTCTGCTAAC
141498	141756	259			CTACCCAATAAATCCGATGTCTTGACTACCTGGCTCATTGATTATGTTGAGGATACATGGGGATCTGATGGTAATCCAATTACAAAAACTACATCCGATTATCAAGATTCTGATGTATCACAAGAAGTTAGAAAGTATTTTTGTACATAAATAAATGAAATCGCTTAATAGACAAACTGTAAGTAGGTTTAGGAAGTTGTCGGTGCCGGCCGCTATAATGATGTTACTCTCAACCATTATTAGCGGCATAGGAACATTT
141760	142055	296	OPG162	ID=gene-NBT03_gp140;Dbxref=GeneID:72551556;Name=OPG162;gbkey=Gene;gene=OPG162;gene_biotype=protein_coding;locus_tag=NBT03_gp140;old_locus_tag=MPXV-M5312_HM12_Rivers-146	CATTACAGAGAAGAACTGATGCCTAGTGCTTGCGCCAATGGATGGATACAATACGATAAACATTGTTATCTGGATACCAACATTAAAATGTCTACGGATAATGCAGTTTATCAGTGTCGCAAATTACGAGCTAGATTGCCTAGACCTGATACTAGACATCTGAGAGTATTGTTTAGTATTTTTTATAAAGATTATTGGGTAAGTTTAAAAAAGACCAATGATAAATGGTTAGATATTAATAATGATAAAGATATAGATATTAGTAAATTAACAAATTTTAAGCAACTAAACAGCAC
143180	143391	212	OPG164	ID=gene-NBT03_gp142;Dbxref=GeneID:72551558;Name=OPG164;gbkey=Gene;gene=OPG164;gene_biotype=protein_coding;locus_tag=NBT03_gp142;old_locus_tag=MPXV-M5312_HM12_Rivers-148	AATGAACAGACTATTTATCAGAATACTACAGTAGTAATTAATGATACAGAGACTGTTGAAATACTTAATGAAGATACCAAACAGATTCCTAGCTATTCTTCCAATCCTTTCGTAAATTATAATAAAACCAGTATTTGTAGCAAGTCAAATCCGTTCATTGCAGAACTCAACAATAAATTTAGTGATAATAATCCGTTTAGGAGAGCACATAG
143459	143742	284			GTCTGATTAGTTTCCTTTTTATAAAATTGAAGTAATATTTAGTATTAATTACCGCCGATGCATTATACAAATATGGAGATATTCCCTGTATTCGGCATTTCTAAAATTAGCAATTTTATTGCTAATAATGACTGTAGATATTATATAGATGTAGAGCATCAAAAAATTATATCTGATGAGATCAATAGACAGATGGATGAAACGGTACTTCTTACCAACATCTTAAGCGTAGAAGTTGTAAATGACAATGAGATGTACCATCTTATTCCCCATAGACTATCGAC
143832	143996	165	OPG165	ID=gene-NBT03_gp143;Dbxref=GeneID:72551559;Name=OPG165;gbkey=Gene;gene=OPG165;gene_biotype=protein_coding;locus_tag=NBT03_gp143;old_locus_tag=MPXV-M5312_HM12_Rivers-149	ATCATGCTGTAATCATATCCCCACTGAGTAAATGTGTCGTAGTTAGCAAGGGCCCTACAACCATACTGGTTGTTAAAGCGGATATACCCAGCAAACGATTGGTAACATCGTTTACAAACGACATACTGTATGTAAACAATCTATCACTGATTAATTATTTACCGT
147624	147779	156	OPG172	ID=gene-NBT03_gp148;Dbxref=GeneID:72551564;Name=OPG172;gbkey=Gene;gene=OPG172;gene_biotype=protein_coding;locus_tag=NBT03_gp148;old_locus_tag=MPXV-M5312_HM12_Rivers-153	TCGTACGTTCTCCGTAGATGAACTAGATGATAATGTCTTTTTTACACATGGTTATTTTTTAAAACACAAATATGGTTGTTCACTTAATCCTAGTTTGATTGTCTCATTATCAGGAAACTTAAAATATAATGATATACAATGCTCAGTAAATGTATC
148127	148335	209			CCAAAAAAGAAAAAAGAAAAGGATGTATTATTAGCGCAATCAGTTGCTGTCGAAGAGGCAAAAGATGTCAAGGTGGAAGAAAAAAATATTATCGATATTGAAGATGACGATGATATGGATATAGAAAACACGTAATACGATCTATAAAAATAAGTATTAAATACTTTTTATTTACGGTACTCTTGTAGTGGTGATACCACTAATCGATT
148543	149264	722	OPG174	ID=gene-NBT03_gp150;Dbxref=GeneID:72551566;Name=OPG174;gbkey=Gene;gene=OPG174;gene_biotype=protein_coding;locus_tag=NBT03_gp150;old_locus_tag=MPXV-M5312_HM12_Rivers-155	ACGCGTACATTTTTAGCATCCATCTTGGAATCCTAGATCCTTGTTCTATTCCCAATGGTTTCATCAATAGAAGATTAAACATATCGTAAGAACACGATGGAGAGTAATCGTAGCAAAAGTAAGCATTTCCTTTAATCGCAGATCCCGGATACTGGATATATTTTGCAGCCAACACGTGCATCCATGCAACATTTCCTACATATACCCGGCTATGCACAGCGTCATCATCGACTGTACGATACATAATGTTACCGTGTTGCTTACATTGCTCGTAAAAGACTTTCGTCAATTTGTCTCCTTCTCCGTAAATTCCAGTGGGTCTTAGGCAACAAGTATACAATTTTGCGCCATTCATGATTACGGAATTATTGGCTTTCATAACCAGTTGCTCGGCCATAC…
149879	150131	253	OPG176	ID=gene-NBT03_gp152;Dbxref=GeneID:72551568;Name=OPG176;gbkey=Gene;gene=OPG176;gene_biotype=protein_coding;locus_tag=NBT03_gp152;old_locus_tag=MPXV-M5312_HM12_Rivers-157	ATAAATTAGTCATACGTAATGAAGTTAATGATATACACTACACTGTCGAATTTGATAGGGACAAAGTAGTTGATACGTTTATTTCATATAATAGACATAATGACTCCATAGAGATAAGAGGGGTGCTTCCAGAGGAAACTAATATTGGTCGCGTGGTTAATACGCCGGTTAGTATGACTTACTTGTATAATAAGTATAGTTTTAAACCGATTTTAGCAGAATATATAAGACACAGAAATACTATATCCGGCAA
150157	150443	287	OPG176	ID=gene-NBT03_gp152;Dbxref=GeneID:72551568;Name=OPG176;gbkey=Gene;gene=OPG176;gene_biotype=protein_coding;locus_tag=NBT03_gp152;old_locus_tag=MPXV-M5312_HM12_Rivers-157	GATGATTTGGTTATTAAACAGTATGGAGACATTGATCTATTATTTAATGAGAAACTTAAAGTAGACTCCGATTCGGGACTATTTGACTTTGTCAACTTTGTAAAGGATATGATATGTTGTGATTCTAGAATAGTAGTAGCTCTATCTAGTCTAGTATCTAAACATTGGGAATTGACAAATAAAAAGTATAGGTGTATGGCATTAGCCGAACATATAGCTGATAGTATTCCAATATCTGAGCTATCTAGACTACGATACAATCTATGTAAGTATCTACGCGGACACAC
152968	153209	242	OPG180	ID=gene-NBT03_gp154;Dbxref=GeneID:72551570;Name=OPG180;gbkey=Gene;gene=OPG180;gene_biotype=protein_coding;locus_tag=NBT03_gp154;old_locus_tag=MPXV-M5312_HM12_Rivers-159	TTCTTCAAAGAGAACACGGAAATCCGTCCACGAGATAAAAGCATTTTAACTTTAGAAGAAGTGGATAGTTTTTTAACTACGTTATCATCAGTAACTAAAGAATCACATCAAATAAAATTATTGACTGATATAGCATCTGTTTGTACATGTAATGATTTAAAATGTGTAGTCATGCTTATTGATAAAGATCTAAAAATTAAAGCGGGTCCTCGGTACGTGCTTAACGCTATTAGTCCTCATGC
154018	154262	245	OPG180	ID=gene-NBT03_gp154;Dbxref=GeneID:72551570;Name=OPG180;gbkey=Gene;gene=OPG180;gene_biotype=protein_coding;locus_tag=NBT03_gp154;old_locus_tag=MPXV-M5312_HM12_Rivers-159	GAATCCGGTAAATGGAAGACGGTAACTAAATGTTCCGGTCACGATGATAATACGTTAAGGGTTTTGCAAGACCAATTAACGATGGTTAAAATTAACAAGGATCCCAAAAAAATTCCAGAGTGGTTGGTAGTTAATAAAATCTATATTCCCGATTTTGTAGTAGATGATCCGAAACAATCTCAGATATGGGAAATTTCAGGAGCAGAGTTTACATCTTCCAAGTCACATACAGCGAATGGAATATC
154406	154663	258			GTCGCCATGGATGGTGTTATCGTATACTGTCTAAATGCGTTAGTAAAACATGGCGAGGAAATAAATCATATAAAAAATGATTTCATGATTAAACCATGTTGTGAAAGAGTTTGTGAAAAAGTCAAGAACGTTCACATCGGCGGACAATCTAAAAACAATACAGTGATTGCAGATTTGCCATATCTGGATAATGCTGTATCAGATGTATGCAAATCAATATATAAAAAGAATGTATCAAGAATATCCAGATTTGCTAAT
154807	154974	168	OPG181	ID=gene-NBT03_gp155;Dbxref=GeneID:72551571;Name=OPG181;gbkey=Gene;gene=OPG181;gene_biotype=protein_coding;locus_tag=NBT03_gp155;old_locus_tag=MPXV-M5312_HM12_Rivers-160	GTGTATAAAGTTAAATTTATATAAAGTAGCCATTCTTCCCATGGATGTTTCCTTTTTTACCAAAGGAAATGCATCATTGATTATTCTCCTGTTTGATTTCTCTATCGATGCGGCACCTCTCTTAAGAAGTGTAACCGATAATAATGTTATTATATCTAGACACCAGCG
161954	162242	289	OPG188	ID=gene-NBT03_gp158;Dbxref=GeneID:72551574;Name=OPG188;gbkey=Gene;gene=OPG188;gene_biotype=protein_coding;locus_tag=NBT03_gp158;old_locus_tag=MPXV-M5312_HM12_Rivers-164	ACGTACTTGAAACAGGAAACGCGGTATATGGAAAAGTTCAACATGAGTATTCTACTATCAAAGAGAAGGCCAAAGAAATGAATGCACTCAAACCAGGACCTATCATCGATTACCACGTCTGGATAGGAGATTGTGTCTGCCAAGTTACTACTGTAGACGTGCATGGAAAGGAAATTATGAGAATGAGATTCAAAAGGGGTGCGGTGCTTCCGATTCCAAATCTGGTAAAAGTTAAAGTTGGGGAGGAAAATGATACAATAAATCTTTCCACTTCCATATCAGCTCTCCT
162448	162638	191	OPG188	ID=gene-NBT03_gp158;Dbxref=GeneID:72551574;Name=OPG188;gbkey=Gene;gene=OPG188;gene_biotype=protein_coding;locus_tag=NBT03_gp158;old_locus_tag=MPXV-M5312_HM12_Rivers-164	ATGAAGACTATGGGAGCATGTCTTCAAATGGACTCCATGGAAGCTCTAGAGTATCTTAGTGAACTGAAGGAATCAGGTGGGCGGAGTCCCAGACCAGAATTGCAGAAATTTGAATATCCAGATGGAGTGAAAGACACTGAATCAATTGAGAGATTGGCAGAGGAGTTCTTCAATAGATCAGAACTTCAGGC
166400	166654	255	OPG191	ID=gene-NBT03_gp161;Dbxref=GeneID:72551577;Name=OPG191;gbkey=Gene;gene=OPG191;gene_biotype=protein_coding;locus_tag=NBT03_gp161;old_locus_tag=MPXV-M5312_HM12_Rivers-167	CGATACTGTATGTGTGGGTACCGGACTACGATTCATGGAAATGTTTTTCGATTACAATAAAAATAATCCCAAAAATAGCATCAACAATCAAATAATGTATGATATAATTAATAGCGTAGCCATAATTCTAGCTAATGAGAGATATAGAAGCGCGTTTAACGACGATAGAATATACATCCGTAGAACTATGATGGACAAATTGTACGAATACGCATCTCTAACTACTATTGGTACGATCACTGGAGGTGTTTGTTA
167657	167857	201	OPG193	ID=gene-NBT03_gp163;Dbxref=GeneID:72551579;Name=OPG193;gbkey=Gene;gene=OPG193;gene_biotype=protein_coding;locus_tag=NBT03_gp163;old_locus_tag=MPXV-M5312_HM12_Rivers-169	ATTGACTGAATATGACGATCATATCAATTTGTTCATCGAGCATCCGTATGCTACTAGAGGTAGCAAGAAGATTCCTATTTACAAACGCGGTGACATGTGTGATATCTACTTGTTGTATACGGCTAACTTCACATTCGGAGATTCTGAAGAACCAGTAACATATGATATCGATGACTACGATTGCACGTCTACAGGTTGCAG
167859	168119	261	OPG193	ID=gene-NBT03_gp163;Dbxref=GeneID:72551579;Name=OPG193;gbkey=Gene;gene=OPG193;gene_biotype=protein_coding;locus_tag=NBT03_gp163;old_locus_tag=MPXV-M5312_HM12_Rivers-169	ATAGACTTTGCCACAACAGAAAAAGTGTGTGTGACAGCACAGGGAGCCACAGAAGGGTTTCTCGAAAAAATTACTCCATGGAGTTCGGAAGTATGTCTGACACCTAAAAAGAATGTATATACGTGCGCAATTAGATCTAAAGAAGATGTTCCCAATTTCAAGGACAAAATAGCCAGAGTTATCACGAGAAAATTTAATAAACAGTCTCAATCTTATTTGACTAAATTTCTCGGTAGCACATCGAATGATGTTACAACTTTT
170050	170247	198	OPG198	ID=gene-NBT03_gp166;Dbxref=GeneID:72551582;Name=OPG198;gbkey=Gene;gene=OPG198;gene_biotype=protein_coding;locus_tag=NBT03_gp166;old_locus_tag=MPXV-M5312_HM12_Rivers-172	AAGTATTGTTTTGATAACGATGGTAAGAAATGGATTATCGGAAATACTTTATATTCTGGTAATTCAATACTCTATAAGGTCAGAAAAAATTTCACTAGTTCGTTCTACAATTACGTAATGAAGATAGATCATAAATCACACAAGCCATTGTTGTCCGAAATACGATTCTATATATCTGTATTGGATCCTTTGACTATC
171290	171484	195	OPG199	ID=gene-NBT03_gp167;Dbxref=GeneID:72551583;Name=OPG199;gbkey=Gene;gene=OPG199;gene_biotype=protein_coding;locus_tag=NBT03_gp167;old_locus_tag=MPXV-M5312_HM12_Rivers-173	AATCAATAAGTGTGTAGATATCTTTACTGAGGGAAAAATCAATCCACTATTGGATGAACCATTGTCTCCTGATACCTGTCTCCTAGCAATTAGTGCCGTATACTTTAAAGCAAAATGGTTGATGCCATTCGAAAAGGAATTTACCAGTGATTATCCCTTTTACGTATCTCCAACGGAAATGGTAGATGTAAGTAT
176454	176617	164	OPG205	ID=gene-NBT03_gp170;Dbxref=GeneID:72551586;Name=OPG205;gbkey=Gene;gene=OPG205;gene_biotype=protein_coding;locus_tag=NBT03_gp170;old_locus_tag=MPXV-M5312_HM12_Rivers-178	GTGGTAAAAGAATTACTTTCTAACGGTGCATCTCTAACAATCAAGGATAGCAGTAATAAGGATCCAATTGCTGTTTATTTTAGAAGAACAATAATGAATTTAGAAATGATTGATATCATTAACAAACATACAACTATCTATGAACGCAGGTATATAGTACACTC
185329	185556	228	OPG210	ID=gene-NBT03_gp173;Dbxref=GeneID:72551589;Name=OPG210;gbkey=Gene;gene=OPG210;gene_biotype=protein_coding;locus_tag=NBT03_gp173;old_locus_tag=MPXV-M5312_HM12_Rivers-182	GTTGTTATTATGCAGGAATACCATTTCATGAAGATAGTGTAGAAACAGATATACATTATGGACCAGAAATAATGTTAAAGGAAACATATGACATAAACAGTATTGACCCACGAGTTATAACAAAGTCAAAGACCCATTTTCCTGCTCCATTGAGTGTAAAATTCATGGTTGACAATTTAGGAAATGGATATGACAACCCTAATTCATTTTGGGAAGATGCTAAAACTA
